# Supplementary material for: Toxoplasma gondii mitochondrial association factor 1b interactome reveals novel binding partners including Ral GTPase accelerating protein α1
Source: J Biol Chem. 2023 Dec 21;300(1):105582. doi: 10.1016/j.jbc.2023.105582 (PMC10821591; doi:10.1016/j.jbc.2023.105582)
Supplement: Table S1 [file mmc2.xlsx]

## Sheet: Sheet1
	Clone Name	Type Seq	Gene Name (Best Match)	Start..Stop (nt)	Frame	Sense	%ID 5p	%ID 3p	PBS
	p B27_A-39	5p/3p	Homo sapiens - ACTN4	1830..1487	??	N	100	100	N/A
	p B27_A-41	3p	Homo sapiens - ANXA2	..597	??	N		99.8	N/A
	p B27_A-12	5p/3p	Homo sapiens - ANXA2	555..1376	IF		100	99.5	D
	p B27_A-2	5p/3p	Homo sapiens - APBB2	3342..3815	IF		100	100	N/A
	p B27_A-110	5p/3p	Homo sapiens - APBB2	3342..3815	IF		100	100	N/A
	p B27_A-32	5p/3p	Homo sapiens - ARF3	243..613	IF		100	100	D
	p B27_A-90	5p/3p	Homo sapiens - BGN	2225..1879	??	N	96.7	94.3	N/A
	p B27_A-117	5p/3p	Homo sapiens - C1orf52	887..136	??	N	100	99.5	N/A
	p B27_A-10	5p/3p	Homo sapiens - CD44 var3	2897..3228	OOF2		100	100	N/A
	p B27_A-25	5p/3p	Homo sapiens - CDC42BPA	1287..1992	IF		100	99.8	B
	p B27_A-52	5p/3p	Homo sapiens - CDC42BPA	1314..2125	IF		99.4	100	B
	p B27_A-55	5p/3p	Homo sapiens - CDC42BPA	1314..2125	IF		99.1	99.8	B
	p B27_A-105	5p/3p	Homo sapiens - CDC42BPA	1314..2125	IF		100	99.8	B
	p B27_A-97	5p/3p	Homo sapiens - CDC42BPA	1407..1992	IF		100	100	B
	p B27_A-145	5p/3p	Homo sapiens - CDC42BPA	1407..1992	IF		99.8	99.8	B
	p B27_A-75	5p/3p	Homo sapiens - CKAP4	897..489	??	N	100	100	N/A
	p B27_A-138	5p/3p	Homo sapiens - CNBP	811..473	??	N	100	100	N/A
	p B27_A-85	5p/3p	Homo sapiens - COG3	645..963	IF		100	100	D
	p B27_A-7	5p/3p	Homo sapiens - COL6A3	2291..1883	??	N	100	100	N/A
	p B27_A-26	5p/3p	Homo sapiens - CTNNAL1	46..1008	OOF1		99.5	100	N/A
	p B27_A-22	5p/3p	Homo sapiens - CTNNAL1	76..773	OOF1		99.8	99.8	N/A
	p B27_A-124	5p/3p	Homo sapiens - CTSZ	722..1228	OOF2		99.6	99.5	N/A
	p B27_A-122	5p/3p	Homo sapiens - DEK	129..519	IF		100	100	D
	p B27_A-106	5p/3p	Homo sapiens - DSP	6834..7386	IF		100	100	E
	p B27_A-46	5p/3p	Homo sapiens - EIF4G2	3493..2451	??	N	99.8	99.4	N/A
	p B27_A-119	5p/3p	Homo sapiens - FN1	5622..5404	??	N	100	100	N/A
	p B27_A-135	5p/3p	Homo sapiens - GOLGB1	435..106	??	N	100	100	N/A
	p B27_A-51	5p/3p	Homo sapiens - GREM1	3989..3620	??	N	98.9	98.9	N/A
	p B27_A-141	5p/3p	Homo sapiens - HMG20A	180..1342	IF		99.8	99.4	E
	p B27_A-87	5p/3p	Homo sapiens - HMG20A	180..1342	IF		100	100	E
	p B27_A-50	5p/3p	Homo sapiens - HMG20A	180..1342	IF		100	100	E
	p B27_A-47	5p/3p	Homo sapiens - HMG20A	180..1342	IF		99.6	99.4	E
	p B27_A-37	5p/3p	Homo sapiens - HMG20A	180..1342	IF		100	100	E
	p B27_A-30	5p/3p	Homo sapiens - HMG20A	180..1342	IF		99.3	100	E
	p B27_A-24	5p/3p	Homo sapiens - HMG20A	180..1342	IF		99.8	100	E
	p B27_A-20	5p/3p	Homo sapiens - IL13RA1	1892..1566	??	N	100	100	N/A
	p B27_A-130	5p	Homo sapiens - ITM2B	412	OOF1		99.3		N/A
	p B27_A-40	5p/3p	Homo sapiens - LMAN1	905..1343	OOF2		100	100	N/A
	p B27_A-65	5p/3p	Homo sapiens - LOX	745..400	??	N	99.7	99.7	N/A
	p B27_A-116	5p/3p	Homo sapiens - MAP4K4	3704..3893	OOF2		100	100	N/A
	p B27_A-19	3p	Homo sapiens - MARK3	..1958	??			100	N/A
	p B27_A-58	5p/3p	Homo sapiens - MPRIP	2631..2169	??		100	100	N/A
	p B27_A-27	5p/3p	Homo sapiens - MTRNR2L2	-701..-418	OOF2	N	97.2	97.2	N/A
	p B27_A-38	5p/3p	Homo sapiens - MYO1B	2409..2799	IF	N	100	100	D
	p B27_A-128	5p/3p	Homo sapiens - NFRKB	1785..2043	IF	N	100	100	D
	p B27_A-72	5p/3p	Homo sapiens - NOL8	2892..3475	IF		99.8	99.6	D
	p B27_A-142	5p/3p	Homo sapiens - NOL8	2892..3475	IF		99.4	99.5	D
	p B27_A-45	5p/3p	Homo sapiens - PARP14	-701..-418	IF		99.6	99.6	D
	p B27_A-71	5p/3p	Homo sapiens - PEG10	2409..2799	OOF2		99.8	99.8	N/A
	p B27_A-115	5p/3p	Homo sapiens - PGRMC2	354..1261	IF		99.7	99.6	C
	p B27_A-125	5p/3p	Homo sapiens - PGRMC2	363..1075	IF		100	100	C
	p B27_A-144	5p/3p	Homo sapiens - PGRMC2	363..1075	IF		100	99.6	C
	p B27_A-14	5p/3p	Homo sapiens - PNISR	785..-119	??	N	99.8	98.7	N/A
	p B27_A-99	5p/3p	Homo sapiens - POSTN	2486..2678	OOF2		100	100	N/A
	p B27_A-114	5p/3p	Homo sapiens - PRO2853	483..325	??	N	98.7	98.7	N/A
	p B27_A-60	5p/3p	Homo sapiens - RALGAPA1	7011..7657	IF		99.8	99.2	A
	p B27_A-86	5p/3p	Homo sapiens - RALGAPA1	7011..7657	IF		99.8	100	A
	p B27_A-77	5p/3p	Homo sapiens - RALGAPA1	7011..7657	IF		97	95.4	A
	p B27_A-4	5p/3p	Homo sapiens - RALGAPA1	7011..7657	IF		100	99.8	A
	p B27_A-35	5p/3p	Homo sapiens - RALGAPA1	7011..7657	IF		100	99.8	A
	p B27_A-5	5p/3p	Homo sapiens - RALGAPA1	7011..7657	IF		100	100	A
	p B27_A-18	5p/3p	Homo sapiens - RALGAPA1	7011..7657	IF		100	99.5	A
	p B27_A-108	5p/3p	Homo sapiens - RALGAPA1	7011..7657	IF		100	99.8	A
	p B27_A-133	5p/3p	Homo sapiens - RALGAPA1	7011..7657	IF		100	99.7	A
	p B27_A-74	5p/3p	Homo sapiens - RALGAPA1	7113..7597	IF		100	100	A
	p B27_A-42	5p/3p	Homo sapiens - RALGAPA1	7113..7597	IF		100	100	A
	p B27_A-59	5p/3p	Homo sapiens - RALGAPA1	7113..7597	IF		100	99.8	A
	p B27_A-89	5p/3p	Homo sapiens - RALGAPA1	7113..7597	IF		100	100	A
	p B27_A-81	5p/3p	Homo sapiens - RALGAPA1	7113..7597	IF		99.4	99.5	A
	p B27_A-111	5p/3p	Homo sapiens - RALGAPA1	7113..7597	IF		100	100	A
	p B27_A-129	5p/3p	Homo sapiens - RALGAPA1	7113..7597	IF		100	99.8	A
	p B27_A-123	5p/3p	Homo sapiens - RALGAPA1	7113..7597	IF		100	100	A
	p B27_A-136	5p/3p	Homo sapiens - RALGAPA1	7113..7597	IF		100	100	A
	p B27_A-23	5p/3p	Homo sapiens - RALGAPA1	7137..7589	IF		100	100	A
	p B27_A-96	5p/3p	Homo sapiens - RALGAPA1	7137..7589	IF		100	100	A
	p B27_A-113	5p/3p	Homo sapiens - RALGAPA1	7137..7589	IF		99.8	100	A
	p B27_A-56	5p/3p	Homo sapiens - SCAF4	1171..892	??	N	100	100	N/A
	p B27_A-139	5p/3p	Homo sapiens - SERPINE1	2314..2477	OOF1		100	98.2	A
	p B27_A-63	5p/3p	Homo sapiens - SF1	1564..1257	??	N	100	100	N/A
	p B27_A-102	5p/3p	Homo sapiens - SLC38A10	3481..3923	OOF1		100	98.8	N/A
	p B27_A-8	5p/3p	Homo sapiens - SON	5925..5464	??	N	96	100	N/A
	p B27_A-31	5p/3p	Homo sapiens - SON	5925..5464	??	N	93.3	99.8	N/A
	p B27_A-80	5p/3p	Homo sapiens - SON	5931..5471	??	N	97.4	100	N/A
	p B27_A-126	5p/3p	Homo sapiens - SON	5931..5471	??	N	97.4	99.3	N/A
	p B27_A-3	3p	Homo sapiens - SON	6061..5890	??	N		100	N/A
	p B27_A-68	5p/3p	Homo sapiens - SP100 Var1	1785..2551	OOF1		100	98.2	A
	p B27_A-36	5p/3p	Homo sapiens - SRSF11	-1341..-1853	??	N	100	100	N/A
	p B27_A-64	5p/3p	Homo sapiens - TAF15	1547..2099	OOF2		99.2	71.4	N/A
	p B27_A-28	5p	Homo sapiens - TAF15	1547	OOF2		100		N/A
	p B27_A-61	5p	Homo sapiens - TAF15	1547	OOF2		99.1		N/A
	p B27_A-88	5p	Homo sapiens - TAF15	1547	OOF2		99.8		N/A
	p B27_A-107	5p	Homo sapiens - TAF15	1547	OOF2		99.8		N/A
	p B27_A-29	5p/3p	Homo sapiens - TBL1X	3993..4463	IF		100	100	N/A
	p B27_A-53	5p/3p	Homo sapiens - TCEB1	12..-192	??	N	100	100	A
	p B27_A-9	5p/3p	Homo sapiens - TGFBI	1024..736	??	N	100	100	N/A
	p B27_A-43	5p/3p	Homo sapiens - TMEM47	489..296	??	N	100	100	N/A
	p B27_A-69	5p/3p	Homo sapiens - TMTC3	2451..3524	OOF2		100	100	D
	p B27_A-17	5p/3p	Homo sapiens - TMTC3	2451..3524	IF		100	99.4	D
	p B27_A-34	5p/3p	Homo sapiens - YTHDC1	646..430	??	N	100	100	N/A
	p B27_A-21	5p/3p	Homo sapiens - YWHAB	99..410	IF		100	100	D
	p B27_A-112	5p/3p	Homo sapiens - YWHAB	99..410	IF		100	100	D
	p B27_A-131	5p/3p	Homo sapiens - YWHAB	99..410	IF		100	100	D
	p B27_A-103	5p/3p	Homo sapiens - YWHAB	99..410	IF		100	100	D
	p B27_A-109	5p/3p	Homo sapiens - YWHAB	99..410	IF		100	100	D
	p B27_A-98	5p/3p	Homo sapiens - YWHAB	99..410	IF		100	100	D
	p B27_A-100	5p/3p	Homo sapiens - YWHAB	99..410	IF		100	100	D
	p B27_A-84	5p/3p	Homo sapiens - YWHAB	99..410	IF		100	100	D
	p B27_A-79	5p/3p	Homo sapiens - YWHAB	99..410	IF		100	97.5	D
	p B27_A-83	5p/3p	Homo sapiens - YWHAB	99..410	IF		100	100	D
	p B27_A-70	5p/3p	Homo sapiens - YWHAB	99..410	IF		100	100	D
	p B27_A-76	5p/3p	Homo sapiens - YWHAB	99..410	IF		100	100	D
	p B27_A-57	5p/3p	Homo sapiens - YWHAB	99..410	IF		100	100	D
	p B27_A-62	5p/3p	Homo sapiens - YWHAB	99..410	IF		100	100	D
	p B27_A-33	5p/3p	Homo sapiens - YWHAB	99..410	IF		100	100	D
	p B27_A-44	5p/3p	Homo sapiens - YWHAB	99..410	IF		100	99.4	D
	p B27_A-94	5p	Homo sapiens - YWHAB	99	IF		100		D
	p B27_A-140	5p/3p	Homo sapiens - YWHAB	99..410	IF		100	100	D
	p B27_A-134	5p/3p	Homo sapiens - YWHAB	99..410	IF		100	100	D
	p B27_A-118	5p/3p	Homo sapiens - ZMYM4	2157..2868	IF		100	99.6	A
	p B27_A-93	5p/3p	Homo sapiens - ZMYM4	2157..2868	IF		99.8	99.8	A
	p B27_A-137	5p/3p	Homo sapiens - ZMYM4	2166..2848	IF		99.8	99.8	A
	p B27_A-132	5p/3p	Homo sapiens - ZMYM4	2166..2848	IF		99.8	99.1	A
	p B27_A-66	5p/3p	Homo sapiens - ZMYM4	2166..2848	IF		99.8	98.4	A
	p B27_A-1	5p/3p	Homo sapiens - ZMYM4	2166..2848	IF		100	99.8	A
	p B27_A-127	5p/3p	Homo sapiens - ZMYM4	2178..2906	IF		99.8	99.8	A
	p B27_A-73	5p/3p	Homo sapiens - ZMYM4	2178..2906	IF		100	100	A
	p B27_A-54	5p/3p	Homo sapiens - ZMYM4	2178..2906	IF		99.6	98.9	A
	p B27_A-91	5p/3p	Homo sapiens - ZMYM4	2178..2906	IF		100	100	A
	p B27_A-82	5p/3p	Homo sapiens - ZMYM4	2178..2906	IF		100	100	A
	p B27_A-78	5p/3p	Homo sapiens - ZMYM4	2178..2906	IF		99.5	98.3	A
	p B27_A-11	5p/3p	Homo sapiens - ZNF317	234..708	IF		100	100	C
	p B27_A-67	5p/3p	Homo sapiens - ZNF317	246..655	IF		100	100	C
	p B27_A-143	5p/3p	Homo sapiens - ZNF521	-538..359	IF		100	99.8	E
	p B27_A-13	5p/3p	Homo sapiens - GenMatch	-1..334	IF		100	100	D
	p B27_A-104	5p/3p	Homo sapiens - GenMatch	-1..467	IF		100	100	D
	p B27_A-101	5p/3p	Homo sapiens - GenMatch	-1..718	IF		100	99.8	D
	p B27_A-15	5p/3p	Homo sapiens - GenMatch	-1..225	IF		100	100	D
	p B27_A-92	5p/3p	Homo sapiens - GenMatch	-1..774	IF		99.8	100	D
	p B27_A-6	5p/3p	Homo sapiens - GenMatch	-1..365	IF		100	100	D
