# Supplementary material for: Toxoplasma gondii mitochondrial association factor 1b interactome reveals novel binding partners including Ral GTPase accelerating protein α1
Source: J Biol Chem. 2023 Dec 21;300(1):105582. doi: 10.1016/j.jbc.2023.105582 (PMC10821591; doi:10.1016/j.jbc.2023.105582)
Supplement: Table S3 [file mmc3.xlsx]

## Sheet: Sheet1
							0.3s						0.3s						0.3s						3s						3s						3s						30s						30s
State	Start	End	Sequence	Search RT	Charge	Max D	Start RT	End RT	#D	%D	Score	Conf	Start RT	End RT	#D	%D	Score	Conf	Start RT	End RT	#D	%D	Score	Conf	Start RT	End RT	#D	%D	Score	Conf	Start RT	End RT	#D	%D	Score	Conf	Start RT	End RT	#D	%D	Score	Conf	Start RT	End RT	#D	%D	Score	Conf	Start RT
Apo	146	165	GSTSGSGHHHHHHSSGRENL	3.4	4	18	3.2	3.58	1.986	11.035	0.9471	High	3.2	3.59	2.009	11.163	0.9464	High	3.2	3.58	2.185	12.136	0.9485	High	3.2	3.59	2.328	12.932	0.9501	High	3.2	3.59	2.554	14.189	0.9556	High	3.2	3.58	2.041	11.339	0.9424	High	3.2	3.59	2.251	12.506	0.9486	High	3.2
Apo	166	174	YFQGSMGSQ	7.84	1	7	7.84	7.89	4.185	59.786	0.8502	Medium	7.84	7.89	4.549	64.986	0.8634	Medium	7.84	7.89	4.365	62.353	0.8715	High	7.84	7.89	4.662	66.606	0.8777	Medium	7.84	7.89	4.818	68.829	0.8479	Medium	7.84	7.89	4.293	61.326	0.8615	Medium	7.84	7.89	4.643	66.33	0.885	Medium	7.84
Apo	166	177	YFQGSMGSQTVD	8.55	2	10	8.3	8.8	4.382	43.823	0.8813	High	8.29	8.8	4.668	46.677	0.8985	High	8.29	8.79	4.544	45.444	0.9041	High	8.3	8.8	5.502	55.018	0.9018	High	8.29	8.8	5.551	55.51	0.8972	High	8.29	8.79	4.946	49.461	0.8722	High	8.29	8.8	6.213	62.133	0.8846	Medium	8.29
Apo	166	178	YFQGSMGSQTVDL	10.79	1	11	10.56	11.01	4.121	37.463	0.8739	Medium	10.57	11.01	4.438	40.347	0.877	Medium	10.56	11.01	4.465	40.59	0.887	Medium	10.56	11.01	5.268	47.895	0.8879	Medium	10.57	11.01	5.476	49.779	0.8826	Medium	10.56	11.01	4.782	43.474	0.8524	Medium	10.56	11.01	6.332	57.562	0.8768	Medium	10.56
Apo	176	180	VDLSC	7.83	1	3	7.25	7.37	0.822	27.412	0.9012	High	7.25	7.37	0.91	30.342	0.8917	High	7.24	7.37	0.937	31.222	0.8882	High	7.25	7.37	1.593	53.087	0.8442	Medium	7.24	7.37	1.706	56.855	0.8839	Medium	7.24	7.37	1.527	50.887	0.8642	Medium	7.24	7.37	2.078	69.263	0.8859	High	7.24
Apo	177	182	DLSCLS	8.15	1	4	7.95	8.34	0.308	7.691	0.894	Medium	7.95	8.34	0.37	9.246	0.8899	Medium	7.95	8.33	0.311	7.765	0.884	Medium	7.95	8.34	0.99	24.75	0.8763	Medium	7.95	8.34	1.11	27.742	0.8832	Medium	7.95	8.33	0.955	23.864	0.8786	Medium	7.95	8.33	2.31	57.754	0.7751	Medium	7.95
Apo	179	185	SCLSGTT	6.12	1	5	6.01	6.05	0.19	3.803	0.8318	Medium	6.01	6.05	0.212	4.233	0.8572	Medium	6	6.04	0.296	5.915	0.8204	Medium	6.01	6.05	0.829	16.572	0.8123	Medium	6	6.04	1.141	22.821	0.7669	Medium	6.01	6.05	0.98	19.603	0.7729	Medium	6	6.05	2.768	55.361	0.7732	Medium	6.01
Apo	179	188	SCLSGTTVRF	10.07	2	8	10	10.13	0.168	2.105	0.939	High	10	10.13	0.206	2.572	0.9296	High	9.99	10.13	0.191	2.387	0.9232	High	10	10.13	0.551	6.882	0.917	High	10	10.13	0.662	8.271	0.9155	High	10	10.12	0.553	6.911	0.9151	High	9.99	10.13	2.443	30.541	0.8738	High	9.99
Apo	179	220	SCLSGTTVRFFGPSHHFGGFTPLYDPAPDKRVATVDAGANAL	11.19	4	36	11	11.37	1.893	5.258	0.9447	High	10.99	11.38	2.126	5.906	0.9443	High	11	11.38	2.151	5.976	0.9345	High	11	11.38	3.511	9.754	0.947	High	10.99	11.38	3.952	10.977	0.9304	High	11	11.37	3.282	9.117	0.9391	High	11	11.38	6.762	18.783	0.9109	High	11
Apo	181	188	LSGTTVRF	9.04	2	6	9.04	9.11	0.111	1.847	0.9624	High	9.05	9.12	0.132	2.201	0.9532	High	9.04	9.11	0.105	1.752	0.954	High	9.05	9.12	0.303	5.046	0.9282	High	9.05	9.12	0.365	6.078	0.9082	High	9.04	9.11	0.316	5.272	0.9163	High	9.05	9.11	1.577	26.287	0.8824	High	9.04
Apo	182	188	SGTTVRF	8.2	2	5	8.13	8.24	0.097	1.948	0.9578	High	8.13	8.24	0.113	2.268	0.9571	High	8.12	8.23	0.115	2.305	0.9492	High	8.13	8.24	0.197	3.939	0.9477	High	8.13	8.23	0.225	4.509	0.9399	Medium	8.12	8.23	0.219	4.387	0.947	High	8.12	8.23	1.169	23.373	0.8761	Medium	8.12
Apo	186	220	VRFFGPSHHFGGFTPLYDPAPDKRVATVDAGANAL	10.58	5	29	10.35	10.8	1.908	6.578	0.9236	High	10.36	10.8	2.117	7.301	0.9243	High	10.35	10.81	2.108	7.27	0.913	High	10.35	10.8	3.465	11.948	0.9253	High	10.36	10.8	3.735	12.881	0.9016	Medium	10.35	10.8	3.193	11.011	0.913	High	10.35	10.81	5.78	19.932	0.903	Medium	10.35
Apo	189	212	FGPSHHFGGFTPLYDPAPDKRVAT	9.64	5	18	9.68	9.86	0.745	4.14	0.9622	High	9.68	9.85	0.878	4.876	0.9485	High	9.67	9.85	0.847	4.708	0.9506	High	9.68	9.86	2.049	11.385	0.9514	High	9.68	9.85	2.328	12.932	0.9104	Medium	9.68	9.86	1.916	10.646	0.9311	High	9.68	9.85	3.965	22.026	0.9369	High	9.67
Apo	189	217	FGPSHHFGGFTPLYDPAPDKRVATVDAGA	9.88	3	23	9.69	10.07	0.789	3.431	0.9323	High	9.69	10.07	0.971	4.22	0.9062	High	9.68	10.07	0.885	3.848	0.9115	High	9.69	10.07	2.09	9.089	0.9215	High	9.69	10.07	2.348	10.208	0.8837	Medium	9.69	10.07	1.973	8.58	0.9041	High	9.68	10.07	4.262	18.53	0.9034	High	9.68
Apo	189	219	FGPSHHFGGFTPLYDPAPDKRVATVDAGANA	10.11	4	25	9.95	9.99	1.786	7.145	0.8929	Medium	9.95	10	1.977	7.908	0.9023	High	9.94	9.99	1.928	7.711	0.9141	High	9.95	10	3.255	13.021	0.8984	Medium	9.95	10	3.491	13.964	0.8959	Medium	9.95	10	3.029	12.116	0.8918	Medium	9.94	9.99	5.302	21.206	0.8744	Medium	9.94
Apo	189	220	FGPSHHFGGFTPLYDPAPDKRVATVDAGANAL	10.41	5	26	10.42	10.49	1.872	7.199	0.9514	High	10.42	10.49	2.083	8.013	0.9456	High	10.42	10.49	2.076	7.985	0.9425	High	10.42	10.48	3.326	12.792	0.9335	High	10.42	10.49	3.613	13.895	0.937	High	10.42	10.49	3.075	11.827	0.9386	High	10.42	10.49	5.456	20.986	0.9311	High	10.42
Apo	213	221	VDAGANALF	11.14	2	7	11.06	11.11	0.89	12.711	0.9088	Medium	11.06	11.1	1.002	14.315	0.8661	Medium	11.06	11.11	1.062	15.169	0.8816	Medium	11.06	11.11	1.063	15.183	0.9095	Medium	11.06	11.1	1.249	17.848	0.8678	Medium	11.06	11.11	1.049	14.983	0.8989	Medium	11.06	11.1	1.301	18.586	0.8727	Medium	11.06
Apo	220	231	LFIGGGGLNGQF	12.43	2	10	12.22	12.63	2.065	20.654	0.9168	High	12.22	12.64	2.163	21.626	0.918	High	12.22	12.63	2.216	22.157	0.9162	High	12.22	12.63	2.682	26.816	0.9174	High	12.22	12.64	2.889	28.89	0.9131	High	12.22	12.63	2.462	24.622	0.8951	Medium	12.22	12.64	3.672	36.723	0.8851	Medium	12.22
Apo	220	250	LFIGGGGLNGQFAKTLLEEAEKHGIRLTPEE	13.36	5	28	13.09	13.26	2.83	10.108	0.9483	High	13.09	13.26	3.052	10.901	0.9543	High	13.09	13.26	3.195	11.409	0.9391	High	13.09	13.26	3.896	13.913	0.9479	High	13.09	13.26	4.29	15.323	0.9501	High	13.09	13.26	3.564	12.729	0.9363	High	13.1	13.26	5.765	20.588	0.9339	High	13.09
Apo	221	231	FIGGGGLNGQF	11.19	2	9	11	11.37	2.181	24.238	0.9127	High	10.99	11.38	2.321	25.788	0.9122	High	11	11.38	2.348	26.09	0.9031	High	11	11.38	2.852	31.691	0.9048	High	10.99	11.38	2.995	33.282	0.8986	High	11	11.37	2.584	28.716	0.9013	High	11	11.38	3.837	42.638	0.8838	Medium	11
Apo	222	231	IGGGGLNGQF	9.78	1	8	9.71	9.76	1.974	24.681	0.9042	High	9.71	9.75	2.163	27.041	0.8944	High	9.71	9.75	2.118	26.474	0.8878	Medium	9.71	9.76	2.662	33.277	0.9001	High	9.71	9.75	2.741	34.259	0.8872	Medium	9.71	9.76	2.447	30.59	0.8887	High	9.71	9.75	3.514	43.928	0.8734	High	9.71
Apo	222	250	IGGGGLNGQFAKTLLEEAEKHGIRLTPEE	12.45	5	26	12.23	12.66	2.54	9.769	0.9484	High	12.23	12.66	2.749	10.571	0.9485	High	12.23	12.66	2.857	10.99	0.9343	High	12.23	12.66	3.469	13.343	0.9355	High	12.23	12.66	3.864	14.863	0.9445	High	12.23	12.66	3.272	12.584	0.9311	High	12.22	12.66	5.209	20.034	0.9245	High	12.23
Apo	222	262	IGGGGLNGQFAKTLLEEAEKHGIRLTPEELSQHSQRIQQSL	11.74	4	38	11.53	11.95	2.037	5.361	0.9033	High	11.53	11.94	2.188	5.759	0.9263	High	11.53	11.94	2.347	6.177	0.9012	High	11.52	11.94	2.992	7.875	0.9107	High	11.53	11.94	3.268	8.601	0.9114	High	11.53	11.94	2.679	7.049	0.9048	High	11.53	11.95	5.042	13.268	0.8892	High	11.53
Apo	232	251	AKTLLEEAEKHGIRLTPEEL	10.88	4	17	10.89	11.06	1.488	8.755	0.957	High	10.88	11.06	1.677	9.866	0.9592	High	10.89	11.06	1.721	10.126	0.9522	High	10.89	11.06	2.077	12.217	0.9571	High	10.89	11.06	2.29	13.47	0.9445	High	10.89	11.06	1.92	11.295	0.9489	High	10.89	11.06	3.439	20.229	0.9434	High	10.89
Apo	236	251	LEEAEKHGIRLTPEEL	9.07	4	13	9.06	9.11	1.416	10.892	0.9251	High	9.07	9.12	1.508	11.601	0.9144	High	9.06	9.11	1.489	11.455	0.8774	Medium	9.07	9.12	1.805	13.886	0.9137	High	9.07	9.12	1.997	15.365	0.8889	Medium	9.06	9.11	1.741	13.395	0.8996	Medium	9.06	9.11	3	23.073	0.92	High	9.06
Apo	237	250	EEAEKHGIRLTPEE	6.86	2	11	6.68	6.72	1.536	13.961	0.9036	High	6.68	6.72	1.696	15.415	0.908	High	6.67	6.71	1.671	15.194	0.904	Medium	6.68	6.72	2.078	18.893	0.9118	High	6.67	6.72	2.302	20.923	0.8608	Medium	6.68	6.72	2.03	18.457	0.8806	Medium	6.67	6.72	3.257	29.61	0.8929	Medium	6.68
Apo	237	262	EEAEKHGIRLTPEELSQHSQRIQQSL	8.42	4	23	8.22	8.62	1.063	4.623	0.9577	High	8.22	8.62	1.165	5.067	0.9559	High	8.21	8.62	1.13	4.914	0.9505	High	8.22	8.62	1.469	6.385	0.9486	High	8.22	8.62	1.531	6.655	0.95	High	8.22	8.62	1.401	6.093	0.943	High	8.22	8.62	2.833	12.315	0.9397	High	8.21
Apo	238	250	EAEKHGIRLTPEE	6.53	3	10	6.33	6.72	1.505	15.051	0.8876	Medium	6.33	6.72	1.57	15.696	0.9116	Medium	6.33	6.71	1.59	15.898	0.9102	Medium	6.33	6.72	2.017	20.165	0.9096	Medium	6.33	6.72	2.124	21.235	0.9128	Medium	6.33	6.72	1.937	19.374	0.9178	Medium	6.33	6.72	3.058	30.583	0.8493	Medium	6.33
Apo	239	250	AEKHGIRLTPEE	6.46	3	9	6.27	6.65	1.45	16.108	0.9207	Medium	6.27	6.65	1.547	17.186	0.9317	Medium	6.26	6.65	1.556	17.29	0.9294	Medium	6.27	6.65	1.982	22.023	0.9293	Medium	6.26	6.65	2.083	23.14	0.9283	Medium	6.27	6.65	1.863	20.695	0.9297	Medium	6.26	6.65	3.052	33.916	0.9229	Medium	6.27
Apo	239	262	AEKHGIRLTPEELSQHSQRIQQSL	8.37	4	21	8.17	8.57	1.011	4.815	0.9607	High	8.17	8.57	1.119	5.328	0.954	High	8.16	8.57	1.004	4.78	0.9447	High	8.17	8.57	1.417	6.748	0.9453	High	8.17	8.57	1.451	6.908	0.9551	High	8.17	8.57	1.29	6.142	0.9435	High	8.17	8.57	2.706	12.885	0.9344	High	8.16
Apo	243	254	GIRLTPEELSQH	6.6	3	9	6.41	6.8	1.424	15.817	0.8911	High	6.41	6.79	1.526	16.959	0.9078	High	6.4	6.79	1.549	17.212	0.9169	High	6.41	6.79	1.957	21.749	0.9158	High	6.41	6.79	2.073	23.031	0.9262	High	6.41	6.79	1.85	20.558	0.9256	High	6.41	6.79	3.013	33.483	0.905	Medium	6.41
Apo	251	262	LSQHSQRIQQSL	6.66	2	10	6.54	6.62	0.055	0.546	0.9461	High	6.54	6.62	0.078	0.78	0.9395	High	6.54	6.61	0.079	0.793	0.948	High	6.54	6.62	0.091	0.906	0.9599	High	6.54	6.62	0.095	0.945	0.9329	High	6.54	6.62	0.092	0.924	0.937	High	6.54	6.62	0.31	3.099	0.9385	High	6.54
Apo	252	262	SQHSQRIQQSL	6.32	2	9	6.13	6.5	0.081	0.895	0.9559	High	6.13	6.5	0.085	0.94	0.9548	High	6.13	6.5	0.077	0.861	0.9516	High	6.13	6.5	0.093	1.036	0.949	High	6.13	6.5	0.097	1.077	0.9553	High	6.13	6.5	0.108	1.202	0.9566	High	6.13	6.5	0.319	3.54	0.9483	High	6.13
Apo	254	262	HSQRIQQSL	6.12	2	7	5.99	6.03	0.057	0.818	0.9373	High	5.99	6.03	0.064	0.919	0.9334	High	5.98	6.03	0.101	1.44	0.8949	High	5.99	6.03	0.092	1.318	0.9308	High	5.99	6.03	0.079	1.126	0.8791	Medium	5.99	6.03	0.07	1	0.8968	High	5.99	6.03	0.325	4.639	0.9089	Medium	5.99
Apo	263	273	LRRAVKSPGKL	4.6	2	8	4.4	4.78	0.094	1.176	0.9526	High	4.41	4.78	0.119	1.493	0.9523	High	4.41	4.77	0.121	1.51	0.9522	High	4.41	4.78	0.271	3.39	0.9497	High	4.41	4.78	0.304	3.805	0.9403	High	4.41	4.78	0.278	3.474	0.9371	High	4.41	4.78	1.039	12.982	0.945	High	4.41
Apo	263	275	LRRAVKSPGKLVE	5.23	4	10	5.05	5.4	0.131	1.306	0.959	High	5.05	5.4	0.138	1.384	0.9529	High	5.04	5.4	0.145	1.445	0.949	High	5.05	5.4	0.404	4.039	0.935	High	5.05	5.4	0.491	4.915	0.9315	High	5.05	5.4	0.404	4.042	0.9347	High	5.05	5.4	1.657	16.566	0.9428	High	5.05
Apo	263	276	LRRAVKSPGKLVEL	7.37	4	11	7.34	7.47	0.126	1.145	0.9548	High	7.34	7.47	0.153	1.393	0.9649	High	7.33	7.47	0.151	1.372	0.9356	High	7.34	7.47	0.404	3.676	0.9574	High	7.34	7.47	0.475	4.32	0.9111	High	7.33	7.47	0.404	3.674	0.9397	High	7.34	7.47	1.703	15.479	0.9563	High	7.33
Apo	263	285	LRRAVKSPGKLVELDTGVASPVF	10.08	4	19	9.85	9.97	3.594	18.914	0.9191	High	9.85	9.96	3.907	20.562	0.9363	High	9.84	9.96	3.866	20.348	0.9271	High	9.85	9.96	4.421	23.269	0.9416	High	9.85	9.96	4.54	23.893	0.9207	High	9.85	9.97	3.981	20.952	0.9082	High	9.84	9.96	5.73	30.158	0.9262	High	9.84
Apo	264	273	RRAVKSPGKL	4.3	3	7	4.11	4.48	0.087	1.246	0.9536	Medium	4.12	4.49	0.112	1.593	0.9586	Medium	4.11	4.48	0.112	1.606	0.9598	Medium	4.12	4.49	0.26	3.71	0.9554	Medium	4.11	4.49	0.318	4.538	0.9515	Medium	4.12	4.49	0.278	3.973	0.951	Medium	4.12	4.48	0.973	13.905	0.9491	Medium	4.12
Apo	264	275	RRAVKSPGKLVE	4.79	3	9	4.56	4.63	0.162	1.804	0.9394	Medium	4.56	4.63	0.148	1.648	0.9172	High	4.56	4.62	0.1	1.114	0.9283	High	4.56	4.63	0.412	4.582	0.9248	Medium	4.56	4.63	0.443	4.919	0.9077	High	4.56	4.63	0.373	4.145	0.9331	Medium	4.56	4.63	1.666	18.514	0.9248	Medium	4.56
Apo	274	285	VELDTGVASPVF	11.62	1	9	11.41	11.81	3.555	39.501	0.8757	High	11.41	11.81	3.789	42.103	0.894	Medium	11.41	11.81	3.848	42.757	0.894	High	11.42	11.81	4.098	45.535	0.9064	Medium	11.41	11.81	4.2	46.661	0.8922	Medium	11.41	11.81	3.698	41.085	0.8785	Medium	11.41	11.81	4.289	47.658	0.9045	Medium	11.41
Apo	276	285	LDTGVASPVF	10.88	1	7	10.9	11.02	3.025	43.22	0.879	Medium	10.9	11.02	3.252	46.452	0.8885	High	10.91	11.02	3.296	47.081	0.8933	High	10.9	11.02	3.505	50.077	0.8947	Medium	10.9	11.02	3.603	51.476	0.8846	High	10.91	11.02	3.223	46.05	0.8732	High	10.91	11.02	3.658	52.261	0.8948	High	10.91
Apo	277	285	DTGVASPVF	10.3	1	6	10.29	10.34	2.344	39.061	0.8703	Medium	10.3	10.35	2.5	41.661	0.8538	Medium	10.29	10.34	2.526	42.097	0.8512	Medium	10.29	10.34	2.726	45.43	0.8796	Medium	10.3	10.35	2.736	45.592	0.8213	Medium	10.29	10.34	2.48	41.339	0.8193	Medium	10.3	10.35	2.824	47.063	0.8927	Medium	10.29
Apo	279	285	GVASPVF	10.37	1	4	10.16	10.2	1.349	33.717	0.8809	Medium	10.16	10.21	1.485	37.13	0.8818	Medium	10.16	10.2	1.473	36.828	0.851	Medium	10.17	10.21	1.577	39.42	0.8865	Medium	10.16	10.21	1.658	41.46	0.8285	Medium	10.16	10.2	1.539	38.465	0.8329	Medium	10.16	10.2	1.695	42.384	0.8555	Medium	10.16
Apo	286	298	ARSFGFVPVVPGL	13.18	2	9	12.95	13.4	0.232	2.574	0.9523	High	12.96	13.4	0.294	3.269	0.9416	High	12.95	13.4	0.299	3.327	0.9417	High	12.95	13.4	0.786	8.731	0.9496	High	12.96	13.4	0.896	9.96	0.937	High	12.95	13.4	0.74	8.225	0.9348	High	12.95	13.4	2.045	22.726	0.9431	High	12.95
Apo	286	299	ARSFGFVPVVPGLM	13.69	2	10	13.47	13.9	0.397	3.966	0.9036	High	13.47	13.9	0.451	4.51	0.8935	High	13.47	13.9	0.456	4.56	0.896	High	13.47	13.9	1.251	12.513	0.9075	High	13.47	13.9	1.438	14.375	0.8926	High	13.47	13.9	1.189	11.889	0.9041	High	13.47	13.9	3.039	30.385	0.9043	High	13.47
Apo	287	299	RSFGFVPVVPGLM	13.71	2	9	13.55	13.59	0.389	4.325	0.8972	Medium	13.54	13.59	0.507	5.631	0.8912	Medium	13.55	13.59	0.466	5.179	0.8907	Medium	13.55	13.59	1.275	14.167	0.9085	High	13.54	13.58	1.541	17.12	0.8916	Medium	13.55	13.59	1.276	14.177	0.879	Medium	13.54	13.58	3.082	34.247	0.8963	High	13.55
Apo	289	299	FGFVPVVPGLM	14.52	2	7	14.52	14.57	0.363	5.18	0.8411	Medium	14.52	14.57	0.324	4.626	0.849	Medium	14.52	14.57	0.305	4.361	0.877	Medium	14.52	14.57	1.193	17.045	0.8556	Medium	14.52	14.57	1.492	21.311	0.8512	Medium	14.52	14.57	1.163	16.615	0.856	Medium	14.51	14.56	2.859	40.842	0.8261	Medium	14.52
Apo	300	313	WEESEVGPNVGVTF	11.97	2	11	11.75	12.19	0.853	7.757	0.9375	High	11.76	12.18	0.938	8.526	0.9293	High	11.75	12.19	0.961	8.734	0.9202	High	11.75	12.19	1.311	11.919	0.9284	High	11.75	12.18	1.464	13.313	0.9288	High	11.75	12.19	1.21	11.003	0.9229	High	11.76	12.18	2.466	22.422	0.9259	High	11.75
Apo	304	313	EVGPNVGVTF	10.88	1	7	10.83	10.87	0.085	1.218	0.8739	Medium	10.83	10.87	0.176	2.514	0.8469	Medium	10.83	10.87	0.095	1.353	0.8638	Medium	10.83	10.87	0.157	2.241	0.8885	Medium	10.83	10.87	0.358	5.121	0.7893	Medium	10.83	10.87	0.182	2.598	0.8516	Medium	10.83	10.87	0.577	8.243	0.8683	Medium	10.83
Apo	313	330	FVHILKPEVTPYGNLNNN	9.56	3	14	9.37	9.76	0.959	6.852	0.8728	Medium	9.37	9.75	0.962	6.872	0.871	Medium	9.36	9.75	1.143	8.166	0.88	Medium	9.37	9.76	1.382	9.869	0.8752	Medium	9.37	9.75	1.508	10.773	0.8448	Medium	9.36	9.76	1.392	9.942	0.8384	Medium	9.37	9.75	2.446	17.473	0.7155	Medium	9.36
Apo	314	327	VHILKPEVTPYGNL	9.83	3	10	9.63	10.02	0.915	9.146	0.9526	High	9.64	10.02	1.003	10.034	0.9539	High	9.63	10.02	1.004	10.045	0.9521	High	9.64	10.02	1.351	13.51	0.9475	High	9.64	10.02	1.416	14.156	0.9545	High	9.64	10.02	1.244	12.442	0.9359	High	9.63	10.02	2.373	23.733	0.9312	High	9.63
Apo	314	329	VHILKPEVTPYGNLNN	8.55	3	12	8.3	8.8	1.007	8.394	0.9562	High	8.29	8.8	1.086	9.051	0.9561	High	8.29	8.79	1.097	9.145	0.9536	High	8.3	8.8	1.447	12.055	0.9596	High	8.29	8.8	1.55	12.913	0.9346	High	8.29	8.79	1.351	11.257	0.948	High	8.29	8.8	2.636	21.971	0.9402	High	8.29
Apo	314	330	VHILKPEVTPYGNLNNN	8.64	3	13	8.4	8.88	0.999	7.684	0.9668	High	8.4	8.88	1.079	8.296	0.9466	High	8.39	8.88	1.078	8.296	0.9579	High	8.4	8.88	1.455	11.192	0.9621	High	8.39	8.88	1.542	11.858	0.9405	High	8.39	8.88	1.339	10.3	0.9481	High	8.39	8.88	2.635	20.269	0.9559	High	8.39
Apo	314	332	VHILKPEVTPYGNLNNNVM	10.14	3	15	9.94	10.33	0.942	6.281	0.9562	High	9.94	10.34	1.03	6.869	0.9554	High	9.93	10.34	1.042	6.946	0.9554	High	9.94	10.33	1.384	9.225	0.9494	High	9.94	10.34	1.472	9.812	0.9514	High	9.94	10.33	1.284	8.562	0.956	High	9.94	10.34	2.535	16.902	0.9508	High	9.93
Apo	314	333	VHILKPEVTPYGNLNNNVMM	10.46	3	16	10.23	10.67	0.983	6.146	0.9458	High	10.24	10.68	1.072	6.7	0.9152	High	10.23	10.67	1.076	6.724	0.9315	High	10.24	10.67	1.417	8.855	0.9403	High	10.24	10.67	1.529	9.553	0.9192	High	10.23	10.67	1.31	8.191	0.9208	High	10.24	10.67	2.567	16.044	0.9501	High	10.23
Apo	328	333	NNNVMM	8.08	1	4	7.89	7.96	0.01	0.25	0.9482	High	7.89	7.96	0.008	0.195	0.9303	High	7.89	7.95	0.008	0.195	0.9213	High	7.89	7.96	0.027	0.684	0.9389	High	7.89	7.96	0.024	0.604	0.9179	High	7.89	7.96	0.04	0.999	0.9442	High	7.89	7.96	0.015	0.38	0.9431	High	7.89
Apo	333	346	MYTVAPSGAAPDKT	6.94	2	10	6.92	7.03	2.001	20.009	0.921	High	6.92	7.03	2.12	21.2	0.9008	High	6.91	7.02	2.182	21.82	0.93	High	6.92	7.03	2.766	27.664	0.9277	High	6.92	7.03	2.859	28.586	0.9113	Medium	6.92	7.03	2.605	26.045	0.9271	High	6.92	7.03	3.687	36.866	0.9161	High	6.91
Apo	333	349	MYTVAPSGAAPDKTYSL	9.73	2	13	9.53	9.92	1.65	12.691	0.928	High	9.54	9.92	1.832	14.093	0.9277	High	9.53	9.92	1.811	13.929	0.9248	High	9.54	9.92	2.517	19.359	0.9278	High	9.54	9.92	2.666	20.509	0.9157	Medium	9.54	9.92	2.327	17.903	0.9146	Medium	9.53	9.92	4.399	33.84	0.9043	Medium	9.53
Apo	334	346	YTVAPSGAAPDKT	5.92	2	9	5.71	6.14	2.014	22.376	0.9273	High	5.7	6.14	2.132	23.693	0.9317	High	5.7	6.13	2.163	24.031	0.9321	High	5.7	6.14	2.739	30.431	0.9358	High	5.7	6.14	2.872	31.908	0.9315	High	5.7	6.14	2.575	28.614	0.914	High	5.7	6.14	3.713	41.26	0.9138	High	5.71
Apo	334	349	YTVAPSGAAPDKTYSL	9.24	2	12	9.03	9.42	1.709	14.24	0.9348	High	9.04	9.43	1.848	15.403	0.9379	High	9.04	9.42	1.814	15.119	0.9347	High	9.04	9.43	2.599	21.657	0.9358	High	9.04	9.43	2.73	22.753	0.9274	High	9.04	9.42	2.392	19.935	0.9241	High	9.04	9.42	4.466	37.218	0.9242	High	9.04
Apo	334	350	YTVAPSGAAPDKTYSLA	8.69	3	13	8.45	8.93	1.66	12.77	0.9452	High	8.45	8.93	1.807	13.897	0.9491	High	8.44	8.93	1.757	13.514	0.9467	High	8.45	8.93	2.521	19.392	0.9422	High	8.44	8.93	2.665	20.499	0.9311	High	8.44	8.93	2.325	17.881	0.9346	High	8.44	8.93	4.335	33.345	0.9151	High	8.44
Apo	334	364	YTVAPSGAAPDKTYSLAYKTTIAGVIGAAAA	11.77	3	27	11.55	11.99	1.026	3.799	0.9369	High	11.56	11.98	1.17	4.333	0.9429	High	11.55	11.99	1.169	4.329	0.9361	High	11.55	11.99	1.67	6.185	0.9389	High	11.56	11.98	1.873	6.938	0.9341	High	11.55	11.99	1.605	5.946	0.9356	High	11.55	11.99	3.279	12.145	0.9174	High	11.55
Apo	350	364	AYKTTIAGVIGAAAA	10.51	2	13	10.29	10.71	0.103	0.79	0.9537	High	10.3	10.71	0.125	0.964	0.938	High	10.29	10.71	0.123	0.943	0.9466	High	10.29	10.71	0.113	0.866	0.9555	High	10.3	10.71	0.12	0.925	0.9403	High	10.29	10.71	0.131	1.011	0.9429	High	10.3	10.72	0.169	1.301	0.9425	High	10.29
Apo	351	378	YKTTIAGVIGAAAAYNDTPAGQQYPVQG	11.53	3	24	11.32	11.74	0.615	2.564	0.9406	High	11.31	11.75	0.673	2.803	0.9404	High	11.32	11.74	0.661	2.754	0.9396	Medium	11.32	11.74	0.959	3.995	0.9375	High	11.31	11.74	1.099	4.581	0.9329	High	11.32	11.74	0.978	4.076	0.9287	High	11.31	11.75	1.748	7.284	0.9143	High	11.32
Apo	351	408	YKTTIAGVIGAAAAYNDTPAGQQYPVQGLRLPLLGGGIFRRNRSLESIGRANAEGTSL	12.68	5	53	12.42	12.93	3.352	6.324	0.9247	High	12.42	12.94	3.625	6.839	0.9392	High	12.42	12.93	3.755	7.085	0.9224	High	12.42	12.93	5.155	9.726	0.9252	High	12.42	12.94	5.635	10.632	0.9082	High	12.42	12.93	4.81	9.076	0.9103	High	12.42	12.94	8.909	16.81	0.878	High	12.42
Apo	362	389	AAAYNDTPAGQQYPVQGLRLPLLGGGIF	14.28	3	23	14.08	14.47	2.332	10.139	0.9344	High	14.08	14.47	2.523	10.971	0.9399	High	14.08	14.47	2.594	11.279	0.9376	High	14.08	14.47	3.79	16.479	0.9149	High	14.08	14.47	3.981	17.307	0.9252	High	14.08	14.47	3.404	14.799	0.9019	High	14.09	14.46	5.432	23.617	0.9014	Medium	14.08
Apo	362	408	AAAYNDTPAGQQYPVQGLRLPLLGGGIFRRNRSLESIGRANAEGTSL	11.83	5	42	11.61	12.05	3.345	7.965	0.9064	High	11.61	12.04	3.719	8.855	0.9271	High	11.61	12.05	3.873	9.221	0.9099	High	11.61	12.04	5.303	12.626	0.8673	Medium	11.61	12.04	5.98	14.237	0.8727	Medium	11.61	12.05	4.948	11.78	0.8862	Medium	11.61	12.05	9.333	22.221	0.84	Medium	11.61
Apo	365	378	YNDTPAGQQYPVQG	7.5	2	10	7.27	7.73	0.471	4.713	0.9533	High	7.26	7.73	0.53	5.3	0.9517	High	7.26	7.73	0.518	5.183	0.945	High	7.26	7.73	0.869	8.69	0.953	High	7.26	7.73	0.924	9.245	0.9475	High	7.26	7.73	0.807	8.065	0.9465	High	7.26	7.73	1.547	15.47	0.9446	High	7.26
Apo	365	381	YNDTPAGQQYPVQGLRL	10.89	2	13	10.67	11.11	0.501	3.851	0.9517	High	10.68	11.1	0.549	4.222	0.9373	High	10.67	11.11	0.563	4.333	0.9463	High	10.67	11.11	0.895	6.885	0.9429	High	10.67	11.1	0.928	7.141	0.9311	Medium	10.67	11.11	0.832	6.401	0.9397	High	10.67	11.1	1.577	12.133	0.9238	High	10.67
Apo	365	389	YNDTPAGQQYPVQGLRLPLLGGGIF	14.46	3	20	14.31	14.43	2.321	11.604	0.9428	High	14.31	14.42	2.52	12.598	0.9514	High	14.31	14.43	2.554	12.769	0.9549	High	14.31	14.43	3.751	18.756	0.9521	High	14.31	14.42	3.976	19.879	0.9423	High	14.31	14.43	3.43	17.151	0.9454	High	14.31	14.42	5.456	27.278	0.9497	High	14.31
Apo	365	395	YNDTPAGQQYPVQGLRLPLLGGGIFRRNRSL	12.19	5	26	11.95	12.43	2.945	11.326	0.9371	High	11.94	12.43	3.195	12.29	0.9461	High	11.94	12.43	3.337	12.836	0.935	High	11.94	12.43	4.795	18.443	0.944	High	11.94	12.43	5.206	20.024	0.9335	High	11.94	12.43	4.392	16.892	0.9071	High	11.95	12.43	7.11	27.347	0.9268	High	11.94
Apo	365	408	YNDTPAGQQYPVQGLRLPLLGGGIFRRNRSLESIGRANAEGTSL	11.53	5	39	11.81	12.01	3.333	8.547	0.9524	High	11.81	12.01	3.693	9.47	0.9591	High	11.81	12.01	3.83	9.82	0.9458	High	11.81	12.01	5.312	13.62	0.9477	High	11.81	12.01	5.84	14.975	0.9319	High	11.81	12.01	4.938	12.66	0.9375	High	11.81	12.02	9.261	23.746	0.9102	High	11.81
Apo	379	389	LRLPLLGGGIF	14.27	2	8	14.07	14.46	1.873	23.418	0.9217	High	14.08	14.46	1.993	24.918	0.9243	High	14.07	14.46	2.03	25.37	0.9201	High	14.07	14.46	2.954	36.923	0.918	High	14.07	14.46	3.095	38.685	0.9187	High	14.07	14.46	2.678	33.471	0.8977	High	14.08	14.46	4.055	50.687	0.9111	High	14.07
Apo	382	389	PLLGGGIF	13.57	1	6	13.56	13.61	1.802	30.04	0.893	High	13.55	13.6	1.926	32.108	0.8983	Medium	13.55	13.6	1.971	32.849	0.8929	Medium	13.55	13.6	2.685	44.743	0.9076	High	13.55	13.6	2.815	46.91	0.8815	Medium	13.55	13.6	2.459	40.98	0.8712	Medium	13.55	13.6	3.109	51.822	0.8996	Medium	13.55
Apo	390	401	RRNRSLESIGRA	5.64	4	10	5.45	5.82	1.851	18.509	0.9219	High	5.45	5.82	1.962	19.62	0.9248	High	5.45	5.82	1.988	19.884	0.9265	High	5.45	5.82	2.395	23.952	0.9197	High	5.45	5.82	2.599	25.991	0.918	High	5.45	5.82	2.41	24.103	0.9078	High	5.45	5.82	3.327	33.265	0.8809	High	5.45
Apo	390	408	RRNRSLESIGRANAEGTSL	7.23	4	17	7.04	7.42	1.751	10.302	0.9497	High	7.04	7.42	1.937	11.397	0.9494	High	7.03	7.42	1.833	10.785	0.9407	High	7.04	7.42	2.308	13.574	0.9348	High	7.04	7.42	2.39	14.059	0.9299	High	7.03	7.42	2.285	13.44	0.9333	High	7.03	7.42	4.548	26.753	0.8226	Medium	7.03
Apo	396	408	ESIGRANAEGTSL	7.67	2	11	7.42	7.58	0.126	1.146	0.9585	High	7.41	7.57	0.14	1.276	0.9484	High	7.41	7.57	0.135	1.231	0.9429	High	7.42	7.57	0.252	2.287	0.9336	High	7.41	7.57	0.289	2.631	0.9131	High	7.42	7.57	0.287	2.607	0.9189	High	7.41	7.57	2.567	23.333	0.7545	Medium	7.41
Apo	397	408	SIGRANAEGTSL	7.18	2	10	7.14	7.19	0.094	0.94	0.9172	High	7.14	7.19	0.163	1.627	0.8968	High	7.13	7.18	0.122	1.216	0.9078	High	7.14	7.19	0.246	2.46	0.909	High	7.14	7.19	0.3	2.998	0.8672	Medium	7.13	7.18	0.278	2.783	0.8691	Medium	7.14	7.19	2.433	24.331	0.7266	Medium	7.13
Apo	398	408	IGRANAEGTSL	6.95	2	9	6.86	6.9	0.122	1.352	0.9557	High	6.86	6.9	0.153	1.705	0.9498	High	6.86	6.9	0.134	1.493	0.9357	Medium	6.86	6.9	0.24	2.67	0.9159	High	6.86	6.9	0.28	3.11	0.9007	Medium	6.86	6.9	0.266	2.955	0.8974	Medium	6.86	6.9	2.226	24.736	0.7658	Medium	6.85
Apo	400	408	RANAEGTSL	5.93	2	7	5.92	5.97	0.096	1.367	0.9242	Medium	5.92	5.97	0.072	1.028	0.9424	High	5.92	5.97	0.103	1.469	0.9219	High	5.92	5.97	0.178	2.546	0.894	High	5.92	5.97	0.168	2.395	0.9058	High	5.92	5.97	0.18	2.567	0.9035	Medium	5.92	5.97	1.822	26.027	0.7765	Medium	5.92
Apo	402	408	NAEGTSL	6.58	1	5	6.6	6.64	0.066	1.33	0.9371	High	6.6	6.64	0.081	1.612	0.9354	High	6.6	6.64	0.068	1.358	0.9193	Medium	6.6	6.64	0.134	2.688	0.9229	High	6.6	6.64	0.173	3.455	0.8814	Medium	6.6	6.64	0.172	3.43	0.8894	Medium	6.6	6.64	1.341	26.828	0.7878	Medium	6.6
Apo	409	417	AITRYGPNF	9.45	2	6	9.26	9.63	0.543	9.043	0.9265	High	9.27	9.64	0.601	10.025	0.9217	High	9.26	9.63	0.585	9.757	0.912	High	9.27	9.64	0.875	14.581	0.919	High	9.27	9.64	0.93	15.506	0.9142	High	9.26	9.64	0.808	13.468	0.9199	High	9.27	9.63	2.408	40.126	0.893	High	9.26
Apo	409	419	AITRYGPNFEL	11.48	2	8	11.36	11.48	0.457	5.707	0.9523	High	11.35	11.48	0.518	6.48	0.9476	High	11.36	11.47	0.526	6.579	0.933	High	11.36	11.47	0.77	9.622	0.9453	High	11.35	11.48	0.853	10.664	0.9194	High	11.36	11.48	0.736	9.197	0.9404	High	11.35	11.48	2.35	29.372	0.9046	High	11.35
Apo	409	420	AITRYGPNFELQ	10.25	2	9	10.17	10.26	0.489	5.432	0.9528	High	10.17	10.26	0.542	6.019	0.9523	High	10.17	10.26	0.533	5.922	0.9513	High	10.17	10.27	0.789	8.767	0.9336	High	10.17	10.26	0.891	9.896	0.9446	High	10.17	10.26	0.754	8.374	0.9347	High	10.17	10.26	2.382	26.469	0.914	High	10.17
Apo	409	421	AITRYGPNFELQY	11.49	2	10	11.22	11.27	0.439	4.387	0.9128	High	11.22	11.27	0.524	5.241	0.9306	High	11.22	11.27	0.521	5.208	0.915	High	11.22	11.27	0.739	7.388	0.9222	High	11.22	11.27	0.87	8.7	0.8945	High	11.22	11.27	0.758	7.583	0.9122	High	11.22	11.27	2.323	23.23	0.8759	Medium	11.22
Apo	420	427	QYMYDPSN	8.01	1	5	8.06	8.11	0.2	4.002	0.8922	Medium	8.06	8.11	0.201	4.017	0.8889	Medium	8.05	8.11	0.242	4.845	0.8728	Medium	8.06	8.11	0.634	12.675	0.8934	Medium	8.06	8.11	0.751	15.012	0.8049	Medium	8.06	8.11	0.626	12.524	0.854	Medium	8.06	8.11	1.719	34.372	0.8653	Medium	8.05
Apo	421	427	YMYDPSN	7.8	1	4	7.8	7.85	0.196	4.898	0.9321	High	7.8	7.85	0.218	5.451	0.9134	High	7.79	7.85	0.204	5.104	0.9148	High	7.8	7.85	0.598	14.945	0.936	High	7.8	7.85	0.722	18.048	0.9199	Medium	7.8	7.85	0.579	14.473	0.9148	High	7.8	7.85	1.642	41.051	0.9075	High	7.79
Apo	422	427	MYDPSN	6.01	1	3	5.78	6.23	0.155	5.175	0.9275	Medium	5.78	6.23	0.213	7.09	0.917	Medium	5.77	6.23	0.182	6.065	0.9242	Medium	5.78	6.23	0.593	19.752	0.9151	Medium	5.78	6.23	0.693	23.11	0.9047	Medium	5.78	6.23	0.565	18.846	0.901	Medium	5.78	6.23	1.606	53.544	0.882	Medium	5.78
Apo	422	430	MYDPSNAAL	9.3	1	6	9.19	9.22	0.196	3.267	0.9255	High	9.18	9.22	0.233	3.877	0.919	High	9.18	9.22	0.248	4.137	0.8974	Medium	9.18	9.23	0.758	12.629	0.9005	Medium	9.18	9.22	0.904	15.07	0.8833	Medium	9.18	9.22	0.825	13.742	0.8826	Medium	9.18	9.22	2.718	45.305	0.8758	Medium	9.18
Apo	422	434	MYDPSNAALHGLQ	9.27	2	10	9.24	9.29	0.11	1.103	0.8734	Medium	9.25	9.29	0.201	2.012	0.8708	Medium	9.25	9.29	0.215	2.148	0.861	Medium	9.25	9.29	0.73	7.299	0.8214	Medium	9.25	9.29	0.819	8.192	0.8358	Medium	9.24	9.29	0.84	8.399	0.7843	Medium	9.25	9.29	3.592	35.92	0.7553	Medium	9.25
Apo	422	435	MYDPSNAALHGLQE	9.61	2	11	9.36	9.4	0.199	1.807	0.929	High	9.36	9.41	0.249	2.263	0.9341	High	9.35	9.4	0.257	2.333	0.9338	High	9.36	9.41	0.762	6.926	0.9298	High	9.36	9.41	0.973	8.845	0.9164	High	9.35	9.4	0.837	7.608	0.8896	High	9.36	9.41	3.893	35.389	0.8137	Medium	9.35
Apo	422	439	MYDPSNAALHGLQEAEST	10.39	2	15	10.4	10.44	0.202	1.345	0.8743	Medium	10.41	10.45	0.3	1.998	0.8979	Medium	10.4	10.44	0.289	1.928	0.8896	Medium	10.4	10.44	1.016	6.772	0.8249	Medium	10.41	10.45	1.506	10.04	0.8497	Medium	10.4	10.44	1.284	8.563	0.8416	Medium	10.4	10.45	5.957	39.71	0.7491	Medium	10.4
Apo	422	441	MYDPSNAALHGLQEAESTYL	13.02	3	17	12.8	13.24	0.278	1.638	0.9114	Medium	12.81	13.23	0.268	1.574	0.935	Medium	12.8	13.24	0.301	1.77	0.913	Medium	12.8	13.24	1.104	6.497	0.8948	Medium	12.81	13.23	1.516	8.919	0.8931	Medium	12.8	13.24	1.223	7.194	0.8145	Medium	12.8	13.23	7.054	41.495	0.8449	Medium	12.8
Apo	428	435	AALHGLQE	6.94	2	6	6.95	7	0.05	0.834	0.9467	High	6.94	7	0.069	1.148	0.9343	High	6.94	6.99	0.049	0.816	0.9431	High	6.95	7	0.144	2.399	0.931	High	6.94	6.99	0.191	3.189	0.9011	High	6.94	6.99	0.166	2.762	0.915	High	6.94	6.99	1.301	21.682	0.8598	Medium	6.94
Apo	428	438	AALHGLQEAES	7.01	2	9	7.03	7.07	-0.012	-0.131	0.932	Medium	7.03	7.07	0.068	0.754	0.9215	Medium	7.02	7.07	0.056	0.626	0.9213	Medium	7.03	7.07	0.194	2.156	0.8966	Medium	7.03	7.07	0.305	3.386	0.8659	Medium	7.03	7.07	0.251	2.788	0.8782	Medium	7.03	7.07	2.483	27.586	0.8371	Medium	7.02
Apo	428	441	AALHGLQEAESTYL	10.87	2	12	10.86	10.97	0.096	0.799	0.9359	High	10.86	10.97	0.127	1.057	0.9406	High	10.86	10.97	0.133	1.108	0.9411	High	10.86	10.97	0.546	4.552	0.8964	High	10.86	10.97	0.776	6.465	0.873	High	10.86	10.97	0.609	5.074	0.8755	High	10.87	10.97	4.54	37.837	0.8392	Medium	10.86
Apo	431	435	HGLQE	4.5	1	3	4.46	4.51	0.015	0.514	0.9319	Medium	4.47	4.51	0.063	2.085	0.9265	High	4.46	4.51	0.03	0.992	0.9394	High	4.47	4.51	0.09	2.986	0.9323	High	4.47	4.51	0.123	4.114	0.914	Medium	4.47	4.51	0.106	3.533	0.9134	Medium	4.47	4.51	0.667	22.235	0.7989	Medium	4.46
Apo	431	437	HGLQEAE	4.87	2	5	4.82	4.86	-0.016	-0.31	0.9326	Medium	4.81	4.86	0.073	1.462	0.902	Medium	4.81	4.85	-0.012	-0.233	0.9255	High	4.81	4.86	0.095	1.891	0.9363	High	4.81	4.85	0.129	2.587	0.92	Medium	4.82	4.86	0.063	1.256	0.9388	High	4.81	4.85	1.03	20.606	0.8016	Medium	4.82
Apo	431	438	HGLQEAES	4.71	2	6	4.68	4.73	0.029	0.491	0.9447	High	4.68	4.73	0.085	1.414	0.9267	High	4.67	4.72	0.06	1.001	0.9277	High	4.68	4.73	0.179	2.982	0.9039	High	4.68	4.73	0.264	4.405	0.8944	Medium	4.68	4.73	0.235	3.923	0.8931	Medium	4.68	4.73	1.847	30.778	0.8562	Medium	4.68
Apo	431	439	HGLQEAEST	4.94	2	7	4.97	5.04	0.064	0.919	0.9473	Medium	4.97	5.04	0.082	1.174	0.9419	Medium	4.96	5.03	0.08	1.138	0.9506	Medium	4.97	5.04	0.358	5.112	0.9034	Medium	4.96	5.04	0.51	7.286	0.8789	Medium	4.97	5.04	0.407	5.821	0.8878	Medium	4.96	5.04	2.812	40.17	0.8392	Medium	4.97
Apo	431	441	HGLQEAESTYL	9.48	1	9	9.29	9.66	0.098	1.086	0.9213	Medium	9.29	9.66	0.109	1.208	0.9123	Medium	9.29	9.66	0.116	1.288	0.9176	Medium	9.29	9.66	0.515	5.723	0.8847	Medium	9.29	9.66	0.664	7.381	0.8511	Medium	9.29	9.66	0.516	5.732	0.8591	Medium	9.29	9.66	3.923	43.587	0.8727	Medium	9.29
Apo	436	441	AESTYL	8.77	1	4	8.84	8.9	0.06	1.504	0.9458	High	8.84	8.9	0.083	2.086	0.9341	High	8.83	8.89	0.074	1.844	0.9299	High	8.84	8.9	0.417	10.423	0.8994	High	8.84	8.9	0.526	13.159	0.8796	Medium	8.83	8.89	0.413	10.327	0.8644	Medium	8.84	8.9	2.415	60.369	0.8779	Medium	8.83
Apo	442	446	ASMLD	7.23	1	3	7.25	7.37	0.822	27.412	0.9012	High	7.25	7.37	0.91	30.342	0.8917	High	7.24	7.37	0.937	31.222	0.8882	High	7.25	7.37	1.593	53.087	0.8442	Medium	7.24	7.37	1.706	56.855	0.8839	Medium	7.24	7.37	1.527	50.887	0.8642	Medium	7.24	7.37	2.078	69.263	0.8859	High	7.24
Complex	146	165	GSTSGSGHHHHHHSSGRENL	3.4	4	18	3.2	3.58	2.074	11.522	0.9496	High	3.2	3.59	2.453	13.628	0.9431	High	3.2	3.59	2.06	11.443	0.9489	High	3.2	3.59	2.267	12.596	0.9482	High	3.2	3.59	2.107	11.705	0.9436	High	3.2	3.58	2.025	11.252	0.9432	High	3.2	3.58	2.266	12.589	0.9472	High	3.2
Complex	166	174	YFQGSMGSQ	7.84	1	7	7.84	7.89	4.558	65.109	0.866	Medium	7.84	7.89	4.684	66.915	0.8518	Medium	7.84	7.89	4.543	64.902	0.8778	High	7.84	7.89	4.491	64.159	0.8885	High	7.84	7.89	4.774	68.201	0.8771	Medium	7.84	7.89	4.489	64.123	0.874	High	7.84	7.89	4.588	65.549	0.8803	Medium	7.84
Complex	166	177	YFQGSMGSQTVD	8.55	2	10	8.29	8.79	4.696	46.963	0.8895	High	8.3	8.8	4.787	47.867	0.8861	Medium	8.29	8.8	4.745	47.452	0.8971	High	8.3	8.79	5.197	51.973	0.8904	High	8.29	8.8	5.546	55.463	0.8973	High	8.3	8.8	5.243	52.429	0.8893	High	8.3	8.8	5.995	59.954	0.883	Medium	8.29
Complex	166	178	YFQGSMGSQTVDL	10.79	1	11	10.56	11.01	4.447	40.426	0.8961	Medium	10.56	11.01	4.548	41.35	0.8717	Medium	10.57	11.01	4.537	41.244	0.8918	Medium	10.56	11.01	4.994	45.403	0.8854	Medium	10.57	11.01	5.312	48.287	0.889	Medium	10.56	11.01	5.08	46.181	0.8822	Medium	10.56	11.01	5.992	54.473	0.8923	Medium	10.56
Complex	176	180	VDLSC	7.83	1	3	7.24	7.37	0.951	31.693	0.8904	High	7.25	7.37	0.943	31.417	0.8969	High	7.25	7.37	0.973	32.425	0.8863	High	7.25	7.37	1.575	52.497	0.8839	High	7.25	7.37	1.75	58.338	0.8853	Medium	7.24	7.37	1.63	54.337	0.8722	Medium	7.25	7.37	2.046	68.206	0.8806	High	7.25
Complex	177	182	DLSCLS	8.15	1	4	7.95	8.33	0.356	8.892	0.8875	Medium	7.95	8.34	0.343	8.584	0.8848	Medium	7.95	8.34	0.346	8.662	0.8795	Medium	7.95	8.33	0.964	24.112	0.8825	Medium	7.95	8.34	1.201	30.016	0.8705	Medium	7.95	8.34	1.063	26.574	0.8739	Medium	7.95	8.34	2.155	53.883	0.8159	Medium	7.95
Complex	179	185	SCLSGTT	6.12	1	5	6	6.04	0.207	4.132	0.8748	Medium	6.01	6.05	0.389	7.771	0.7963	Medium	6.01	6.05	0.291	5.822	0.814	Medium	6.01	6.05	0.901	18.012	0.801	Medium	6.01	6.05	1.123	22.466	0.7695	Medium	6.01	6.05	0.973	19.465	0.7831	Medium	6.01	6.05	2.469	49.389	0.7868	Medium	6
Complex	179	188	SCLSGTTVRF	10.07	2	8	9.99	10.13	0.172	2.146	0.9346	High	10	10.13	0.191	2.383	0.9431	High	10	10.13	0.201	2.513	0.9228	High	10	10.12	0.532	6.645	0.9179	High	10	10.13	0.663	8.283	0.9158	High	10	10.13	0.569	7.11	0.9158	High	10	10.13	2.028	25.35	0.8792	High	10
Complex	179	220	SCLSGTTVRFFGPSHHFGGFTPLYDPAPDKRVATVDAGANAL	11.19	4	36	11	11.37	2.069	5.747	0.9515	High	11	11.38	2.144	5.955	0.9282	High	10.99	11.38	2.234	6.206	0.9472	High	11	11.38	3.514	9.762	0.9333	High	10.99	11.38	3.929	10.915	0.9383	High	11	11.38	3.673	10.204	0.9215	High	11	11.38	6.194	17.205	0.9268	High	10.99
Complex	181	188	LSGTTVRF	9.04	2	6	9.04	9.11	0.125	2.086	0.9433	Medium	9.05	9.12	0.12	1.992	0.9392	High	9.05	9.12	0.132	2.206	0.9478	High	9.04	9.11	0.302	5.035	0.9296	High	9.05	9.12	0.37	6.158	0.9089	High	9.04	9.11	0.319	5.309	0.9246	High	9.05	9.12	1.282	21.364	0.8687	Medium	9.05
Complex	182	188	SGTTVRF	8.2	2	5	8.12	8.23	0.092	1.838	0.9634	High	8.13	8.24	0.12	2.391	0.9559	Medium	8.13	8.24	0.107	2.13	0.9517	Medium	8.13	8.23	0.193	3.868	0.9395	Medium	8.13	8.24	0.251	5.013	0.9226	Medium	8.12	8.23	0.216	4.315	0.9432	Medium	8.13	8.24	0.891	17.815	0.8992	High	8.13
Complex	186	220	VRFFGPSHHFGGFTPLYDPAPDKRVATVDAGANAL	10.58	5	29	10.35	10.8	2.061	7.107	0.9249	High	10.36	10.8	2.113	7.286	0.902	Medium	10.36	10.8	2.191	7.554	0.9115	High	10.35	10.8	3.268	11.269	0.9048	Medium	10.36	10.8	3.655	12.602	0.8782	Medium	10.35	10.8	3.433	11.837	0.8922	Medium	10.35	10.8	5.397	18.61	0.8792	Medium	10.36
Complex	189	212	FGPSHHFGGFTPLYDPAPDKRVAT	9.64	5	18	9.67	9.85	0.833	4.627	0.966	High	9.68	9.85	0.888	4.932	0.9376	High	9.68	9.85	0.899	4.995	0.9513	High	9.68	9.86	2.074	11.52	0.9455	High	9.68	9.85	2.41	13.39	0.9283	High	9.68	9.86	2.16	12.001	0.9358	High	9.68	9.86	3.869	21.492	0.9296	High	9.68
Complex	189	217	FGPSHHFGGFTPLYDPAPDKRVATVDAGA	9.88	3	23	9.68	10.07	1.003	4.359	0.9032	Medium	9.69	10.07	1.153	5.013	0.8236	Medium	9.69	10.07	1.128	4.904	0.8731	Medium	9.69	10.07	2.296	9.983	0.8722	Medium	9.69	10.07	2.688	11.686	0.8224	Medium	9.69	10.07	2.402	10.443	0.8677	Medium	9.69	10.07	4.259	18.52	0.8682	Medium	9.69
Complex	189	219	FGPSHHFGGFTPLYDPAPDKRVATVDAGANA	10.11	4	25	9.94	9.99	1.96	7.838	0.8754	Medium	9.95	10	1.919	7.676	0.8315	Medium	9.95	10	2.154	8.617	0.8243	Medium	9.95	10	3.129	12.517	0.8658	Medium	9.95	10	3.441	13.763	0.8325	Medium	9.95	10	3.206	12.824	0.8171	Medium	9.95	10	5.226	20.906	0.8167	Medium	9.95
Complex	189	220	FGPSHHFGGFTPLYDPAPDKRVATVDAGANAL	10.41	5	26	10.42	10.49	2.116	8.137	0.8303	Medium	10.42	10.48	2.102	8.085	0.9339	High	10.42	10.49	2.178	8.379	0.9075	High	10.42	10.49	3.246	12.484	0.8838	Medium	10.42	10.49	3.647	14.028	0.9188	High	10.42	10.48	3.402	13.086	0.8987	Medium	10.42	10.48	5.227	20.103	0.872	Medium	10.42
Complex	213	221	VDAGANALF	11.14	2	7	11.06	11.11	1.04	14.863	0.8978	Medium	11.06	11.1	1.14	16.292	0.8512	Medium	11.06	11.1	1.159	16.562	0.8688	Medium	11.06	11.11	1.034	14.773	0.8779	Medium	11.06	11.1	1.151	16.44	0.875	Medium	11.06	11.11	1.111	15.878	0.8674	Medium	11.06	11.1	1.199	17.128	0.8861	Medium	11.06
Complex	220	231	LFIGGGGLNGQF	12.43	2	10	12.22	12.63	2.221	22.209	0.9166	High	12.22	12.64	2.284	22.842	0.9078	Medium	12.22	12.64	2.256	22.563	0.9149	High	12.22	12.63	2.504	25.04	0.9082	High	12.22	12.64	2.742	27.417	0.906	High	12.22	12.63	2.61	26.096	0.9031	Medium	12.22	12.63	3.494	34.94	0.8894	Medium	12.22
Complex	220	250	LFIGGGGLNGQFAKTLLEEAEKHGIRLTPEE	13.36	5	28	13.09	13.26	2.999	10.712	0.9461	High	13.09	13.26	3.183	11.368	0.9218	High	13.09	13.26	3.163	11.295	0.9456	High	13.09	13.26	3.73	13.32	0.9476	High	13.1	13.26	3.926	14.021	0.9476	High	13.09	13.26	3.742	13.365	0.9337	High	13.09	13.26	5.393	19.261	0.9257	High	13.09
Complex	221	231	FIGGGGLNGQF	11.19	2	9	11	11.37	2.343	26.038	0.9106	High	11	11.38	2.415	26.837	0.9109	High	10.99	11.38	2.414	26.824	0.9117	High	11	11.38	2.668	29.641	0.8983	High	10.99	11.38	2.912	32.353	0.9	High	11	11.38	2.777	30.852	0.8993	High	11	11.38	3.651	40.567	0.8826	High	10.99
Complex	222	231	IGGGGLNGQF	9.78	1	8	9.71	9.75	2.093	26.163	0.9066	High	9.71	9.75	2.189	27.357	0.8848	Medium	9.71	9.75	2.18	27.245	0.8927	High	9.71	9.76	2.493	31.156	0.8852	Medium	9.71	9.75	2.736	34.203	0.8916	Medium	9.71	9.76	2.58	32.249	0.8852	Medium	9.71	9.76	3.353	41.909	0.8877	Medium	9.71
Complex	222	250	IGGGGLNGQFAKTLLEEAEKHGIRLTPEE	12.45	5	26	12.23	12.66	2.744	10.554	0.9446	High	12.23	12.66	2.914	11.209	0.9313	High	12.23	12.66	2.878	11.069	0.9305	High	12.23	12.66	3.365	12.941	0.9443	High	12.23	12.66	3.594	13.823	0.9368	High	12.23	12.66	3.496	13.448	0.9336	High	12.23	12.66	4.861	18.695	0.9331	High	12.23
Complex	222	262	IGGGGLNGQFAKTLLEEAEKHGIRLTPEELSQHSQRIQQSL	11.74	4	38	11.53	11.95	2.181	5.739	0.9078	High	11.53	11.94	2.259	5.944	0.8601	Medium	11.53	11.94	2.32	6.106	0.8999	High	11.53	11.94	2.658	6.995	0.8881	Medium	11.53	11.94	2.862	7.532	0.8843	High	11.53	11.94	2.78	7.316	0.8838	Medium	11.53	11.94	4.276	11.252	0.8893	High	11.53
Complex	232	251	AKTLLEEAEKHGIRLTPEEL	10.88	4	17	10.89	11.06	1.525	8.972	0.9589	High	10.89	11.06	1.616	9.507	0.9514	High	10.88	11.06	1.649	9.7	0.9405	High	10.89	11.06	1.919	11.288	0.9539	High	10.88	11.06	2.08	12.233	0.9516	High	10.89	11.06	2.024	11.906	0.9521	High	10.89	11.06	3.033	17.839	0.9434	High	10.89
Complex	236	251	LEEAEKHGIRLTPEEL	9.07	4	13	9.06	9.11	1.33	10.232	0.9143	Medium	9.07	9.12	1.437	11.057	0.8852	Medium	9.07	9.12	1.448	11.136	0.9228	Medium	9.06	9.11	1.764	13.57	0.9047	Medium	9.07	9.12	1.841	14.159	0.9048	Medium	9.06	9.11	1.7	13.08	0.9181	Medium	9.07	9.12	2.563	19.712	0.8888	Medium	9.07
Complex	237	250	EEAEKHGIRLTPEE	6.86	2	11	6.67	6.71	1.572	14.287	0.9236	High	6.68	6.72	1.732	15.747	0.8323	Medium	6.68	6.72	1.583	14.387	0.8917	Medium	6.68	6.72	1.852	16.838	0.9036	High	6.68	6.72	2.145	19.499	0.8715	Medium	6.67	6.71	2.006	18.239	0.8943	Medium	6.68	6.72	2.923	26.577	0.9144	High	6.68
Complex	237	262	EEAEKHGIRLTPEELSQHSQRIQQSL	8.42	4	23	8.21	8.62	1.039	4.517	0.9009	Medium	8.22	8.62	1.033	4.492	0.8534	Medium	8.22	8.62	1.118	4.863	0.8715	Medium	8.22	8.62	1.338	5.817	0.8928	Medium	8.22	8.62	1.433	6.231	0.8724	Medium	8.21	8.62	1.365	5.937	0.8707	Medium	8.22	8.62	2.253	9.797	0.8906	Medium	8.22
Complex	238	250	EAEKHGIRLTPEE	6.53	3	10	6.33	6.71	1.537	15.371	0.8948	Medium	6.33	6.72	1.568	15.678	0.9108	Medium	6.33	6.72	1.521	15.207	0.9215	Medium	6.33	6.72	1.81	18.104	0.9163	Medium	6.33	6.72	2.034	20.335	0.911	Medium	6.34	6.71	1.847	18.47	0.9221	Medium	6.33	6.72	2.744	27.443	0.8789	Medium	6.33
Complex	239	250	AEKHGIRLTPEE	6.46	3	9	6.26	6.65	1.499	16.651	0.9352	Medium	6.27	6.65	1.487	16.525	0.9147	Medium	6.27	6.65	1.47	16.335	0.9127	Medium	6.27	6.65	1.762	19.583	0.9305	Medium	6.27	6.65	1.944	21.603	0.9294	Medium	6.26	6.65	1.811	20.118	0.9189	Medium	6.27	6.65	2.654	29.492	0.9239	Medium	6.26
Complex	239	262	AEKHGIRLTPEELSQHSQRIQQSL	8.37	4	21	8.16	8.57	0.964	4.59	0.9542	High	8.17	8.57	0.97	4.619	0.9456	High	8.17	8.57	0.989	4.71	0.9459	High	8.17	8.57	1.21	5.762	0.9534	High	8.17	8.57	1.315	6.261	0.9508	High	8.16	8.57	1.205	5.736	0.9469	High	8.17	8.57	2.089	9.946	0.9418	High	8.17
Complex	243	254	GIRLTPEELSQH	6.6	3	9	6.4	6.79	1.507	16.749	0.9142	Medium	6.41	6.79	1.485	16.495	0.9019	Medium	6.41	6.79	1.468	16.315	0.9032	Medium	6.41	6.8	1.746	19.403	0.9084	Medium	6.41	6.79	1.931	21.457	0.9219	High	6.4	6.79	1.815	20.171	0.9146	High	6.41	6.8	2.649	29.434	0.9031	Medium	6.41
Complex	251	262	LSQHSQRIQQSL	6.66	2	10	6.54	6.61	0.068	0.678	0.9524	High	6.54	6.62	0.098	0.979	0.9254	High	6.54	6.62	0.077	0.771	0.945	High	6.54	6.62	0.071	0.706	0.9451	High	6.54	6.62	0.089	0.889	0.9521	High	6.54	6.61	0.096	0.962	0.9508	High	6.54	6.62	0.17	1.697	0.9425	High	6.54
Complex	252	262	SQHSQRIQQSL	6.32	2	9	6.13	6.5	0.079	0.88	0.9514	High	6.13	6.5	0.076	0.845	0.9499	High	6.13	6.5	0.08	0.893	0.954	High	6.13	6.5	0.089	0.993	0.9419	High	6.13	6.5	0.098	1.093	0.9551	High	6.13	6.5	0.099	1.104	0.9496	High	6.13	6.5	0.18	1.997	0.9502	High	6.13
Complex	254	262	HSQRIQQSL	6.12	2	7	5.98	6.03	0.026	0.376	0.9481	High	5.99	6.03	0.051	0.722	0.8924	Medium	5.99	6.03	0.102	1.451	0.9115	Medium	5.99	6.03	0.058	0.835	0.9371	High	5.99	6.03	0.069	0.989	0.8812	Medium	5.99	6.03	0.074	1.059	0.9231	High	5.99	6.03	0.142	2.022	0.9307	High	5.99
Complex	263	273	LRRAVKSPGKL	4.6	2	8	4.41	4.78	0.132	1.654	0.9541	High	4.41	4.78	0.118	1.473	0.9395	High	4.41	4.78	0.152	1.898	0.9375	High	4.41	4.78	0.329	4.11	0.9437	High	4.41	4.78	0.384	4.795	0.936	High	4.41	4.77	0.344	4.295	0.9387	High	4.4	4.77	1.004	12.547	0.9412	High	4.41
Complex	263	275	LRRAVKSPGKLVE	5.23	4	10	5.04	5.4	0.15	1.501	0.9553	High	5.05	5.4	0.151	1.505	0.9509	High	5.05	5.4	0.173	1.732	0.9459	High	5.05	5.4	0.429	4.288	0.938	High	5.05	5.4	0.513	5.133	0.9458	High	5.04	5.4	0.45	4.498	0.9377	High	5.04	5.4	1.487	14.87	0.9421	High	5.05
Complex	263	276	LRRAVKSPGKLVEL	7.37	4	11	7.33	7.47	0.138	1.253	0.9599	High	7.34	7.47	0.133	1.214	0.9478	High	7.34	7.47	0.176	1.597	0.9478	High	7.34	7.48	0.425	3.866	0.9458	High	7.34	7.47	0.491	4.465	0.9229	High	7.33	7.47	0.453	4.118	0.9409	High	7.34	7.47	1.52	13.818	0.9595	High	7.34
Complex	263	285	LRRAVKSPGKLVELDTGVASPVF	10.08	4	19	9.84	9.96	1.141	6.007	0.8249	Medium	9.85	9.96	1.16	6.105	0.8046	Medium	9.85	9.96	1.248	6.568	0.826	Medium	9.85	9.97	3.419	17.994	0.9015	Medium	9.85	9.96	3.767	19.825	0.8834	Medium	9.85	9.97	3.495	18.395	0.8881	Medium	9.85	9.96	5.37	28.262	0.9106	Medium	9.85
Complex	264	273	RRAVKSPGKL	4.3	3	7	4.11	4.48	0.117	1.673	0.958	Medium	4.12	4.49	0.129	1.843	0.958	Medium	4.12	4.49	0.144	2.055	0.9566	Medium	4.12	4.49	0.317	4.534	0.9461	Medium	4.12	4.49	0.373	5.335	0.9468	Medium	4.11	4.48	0.336	4.795	0.9401	Medium	4.11	4.48	0.961	13.73	0.9533	Medium	4.12
Complex	264	275	RRAVKSPGKLVE	4.79	3	9	4.56	4.63	0.161	1.785	0.9342	High	4.56	4.63	0.155	1.726	0.9221	Medium	4.56	4.63	0.196	2.173	0.9212	High	4.56	4.63	0.431	4.785	0.9393	High	4.56	4.63	0.546	6.063	0.9253	High	4.56	4.62	0.474	5.269	0.9243	High	4.56	4.62	1.537	17.079	0.9302	Medium	4.56
Complex	274	285	VELDTGVASPVF	11.62	1	9	11.41	11.81	0.956	10.617	0.7879	Medium	11.41	11.81	0.889	9.872	0.7901	Medium	11.41	11.82	1.047	11.636	0.7897	Medium	11.41	11.81	2.969	32.984	0.838	Medium	11.41	11.82	3.401	37.791	0.8288	Medium	11.42	11.81	3.118	34.646	0.8274	Medium	11.41	11.81	4.11	45.665	0.9045	Medium	11.41
Complex	276	285	LDTGVASPVF	10.88	1	7	10.9	11.02	0.49	7.004	0.8	Medium	10.9	11.02	0.476	6.8	0.7989	Medium	10.9	11.02	0.464	6.624	0.7999	Medium	10.9	11.02	2.468	35.253	0.8144	Medium	10.9	11.02	2.842	40.604	0.8201	Medium	10.9	11.02	2.599	37.13	0.814	Medium	10.9	11.02	3.477	49.679	0.8964	High	10.9
Complex	277	285	DTGVASPVF	10.3	1	6	10.29	10.34	0.39	6.494	0.8102	Medium	10.3	10.35	0.414	6.893	0.7887	Medium	10.3	10.35	0.438	7.304	0.7862	Medium	10.29	10.34	1.915	31.921	0.8124	Medium	10.3	10.35	2.178	36.292	0.7782	Medium	10.29	10.34	2.019	33.648	0.8024	Medium	10.3	10.34	2.703	45.052	0.8772	Medium	10.3
Complex	279	285	GVASPVF	10.37	1	4	10.16	10.2	0.296	7.409	0.8394	Medium	10.17	10.21	0.349	8.72	0.7922	Medium	10.16	10.21	0.383	9.582	0.8141	Medium	10.16	10.2	1.158	28.955	0.8469	Medium	10.16	10.21	1.389	34.735	0.8073	Medium	10.16	10.2	1.245	31.122	0.8835	Medium	10.17	10.21	1.59	39.756	0.8539	Medium	10.16
Complex	286	298	ARSFGFVPVVPGL	13.18	2	9	12.95	13.4	0.307	3.409	0.9503	High	12.95	13.4	0.294	3.263	0.935	High	12.95	13.4	0.324	3.599	0.9411	High	12.95	13.4	0.792	8.797	0.9427	High	12.96	13.4	0.98	10.894	0.9375	High	12.95	13.4	0.874	9.71	0.9476	High	12.95	13.4	2.039	22.659	0.9381	High	12.95
Complex	286	299	ARSFGFVPVVPGLM	13.69	2	10	13.47	13.9	0.469	4.694	0.8964	High	13.47	13.91	0.458	4.579	0.8914	High	13.47	13.9	0.496	4.961	0.897	High	13.47	13.9	1.243	12.432	0.9026	High	13.47	13.9	1.523	15.232	0.8889	High	13.47	13.9	1.361	13.606	0.8924	High	13.47	13.9	3.009	30.088	0.8993	High	13.47
Complex	287	299	RSFGFVPVVPGLM	13.71	2	9	13.55	13.58	0.465	5.163	0.927	High	13.54	13.59	0.465	5.172	0.8846	Medium	13.54	13.59	0.54	5.999	0.8964	Medium	13.55	13.59	1.258	13.979	0.9062	High	13.54	13.58	1.604	17.822	0.8929	Medium	13.55	13.59	1.387	15.407	0.9026	Medium	13.55	13.59	3.084	34.262	0.9117	High	13.54
Complex	289	299	FGFVPVVPGLM	14.52	2	7	14.52	14.57	0.457	6.531	0.8535	Medium	14.52	14.57	0.385	5.5	0.8233	Medium	14.52	14.57	0.443	6.333	0.8255	Medium	14.52	14.57	1.137	16.246	0.863	Medium	14.51	14.56	1.524	21.77	0.8569	Medium	14.52	14.57	1.27	18.149	0.881	Medium	14.52	14.57	2.77	39.573	0.8328	Medium	14.52
Complex	300	313	WEESEVGPNVGVTF	11.97	2	11	11.75	12.19	0.923	8.395	0.9272	High	11.75	12.19	0.975	8.864	0.9337	High	11.76	12.18	0.981	8.914	0.9211	High	11.75	12.19	1.258	11.437	0.929	High	11.76	12.18	1.403	12.758	0.9228	High	11.75	12.19	1.343	12.207	0.9177	High	11.75	12.19	2.316	21.055	0.9235	High	11.75
Complex	304	313	EVGPNVGVTF	10.88	1	7	10.83	10.87	0.08	1.149	0.894	Medium	10.83	10.87	0.178	2.547	0.8371	Medium	10.83	10.87	0.094	1.35	0.8852	Medium	10.83	10.87	0.155	2.218	0.8472	Medium	10.83	10.87	0.308	4.396	0.8025	Medium	10.83	10.87	0.16	2.283	0.8707	Medium	10.83	10.87	0.512	7.321	0.8609	Medium	10.83
Complex	313	330	FVHILKPEVTPYGNLNNN	9.56	3	14	9.36	9.75	1.151	8.224	0.8494	Medium	9.37	9.75	1.189	8.49	0.8155	Medium	9.37	9.75	1.213	8.667	0.8245	Medium	9.37	9.76	1.424	10.168	0.8287	Medium	9.37	9.75	1.52	10.856	0.8427	Medium	9.36	9.76	1.542	11.012	0.819	Medium	9.37	9.76	2.529	18.063	0.7437	Medium	9.37
Complex	314	327	VHILKPEVTPYGNL	9.83	3	10	9.63	10.02	1.009	10.092	0.9525	High	9.64	10.02	1.013	10.134	0.9378	High	9.64	10.02	1.063	10.63	0.9471	High	9.64	10.02	1.321	13.213	0.9533	High	9.64	10.02	1.465	14.653	0.9512	High	9.64	10.02	1.369	13.687	0.9356	High	9.64	10.02	2.268	22.684	0.9279	High	9.64
Complex	314	329	VHILKPEVTPYGNLNN	8.55	3	12	8.29	8.79	1.101	9.172	0.9561	High	8.3	8.8	1.12	9.334	0.9457	High	8.29	8.8	1.153	9.612	0.9505	High	8.3	8.79	1.443	12.028	0.9521	High	8.29	8.8	1.597	13.306	0.9462	High	8.3	8.8	1.481	12.339	0.9366	High	8.3	8.8	2.51	20.916	0.9453	High	8.29
Complex	314	330	VHILKPEVTPYGNLNNN	8.64	3	13	8.39	8.88	1.089	8.381	0.9607	High	8.4	8.88	1.104	8.496	0.9527	High	8.39	8.88	1.139	8.764	0.9475	High	8.4	8.88	1.426	10.968	0.9585	High	8.39	8.88	1.579	12.144	0.9529	High	8.4	8.88	1.492	11.479	0.9271	High	8.4	8.88	2.513	19.332	0.9555	High	8.39
Complex	314	332	VHILKPEVTPYGNLNNNVM	10.14	3	15	9.93	10.33	1.04	6.932	0.952	High	9.94	10.34	1.063	7.088	0.9433	High	9.94	10.34	1.09	7.269	0.9489	High	9.94	10.33	1.356	9.039	0.9559	High	9.94	10.34	1.49	9.936	0.9521	High	9.94	10.33	1.425	9.503	0.9475	High	9.94	10.33	2.378	15.853	0.9498	High	9.94
Complex	314	333	VHILKPEVTPYGNLNNNVMM	10.46	3	16	10.23	10.67	1.07	6.685	0.9436	High	10.24	10.67	1.081	6.755	0.9404	High	10.24	10.67	1.118	6.986	0.9293	High	10.23	10.67	1.408	8.802	0.9416	High	10.24	10.68	1.551	9.692	0.9351	High	10.23	10.67	1.453	9.081	0.9343	High	10.24	10.67	2.424	15.149	0.9408	High	10.24
Complex	328	333	NNNVMM	8.08	1	4	7.89	7.95	0.032	0.794	0.945	High	7.89	7.96	0.038	0.951	0.921	High	7.89	7.96	0.026	0.658	0.934	High	7.89	7.96	0.03	0.749	0.9447	High	7.89	7.96	0.047	1.169	0.9268	High	7.89	7.95	0.04	0.99	0.9368	High	7.89	7.96	0.013	0.323	0.9529	High	7.89
Complex	333	346	MYTVAPSGAAPDKT	6.94	2	10	6.92	7.02	2.239	22.389	0.9302	High	6.92	7.03	2.296	22.956	0.9056	Medium	6.92	7.03	2.243	22.429	0.9084	High	6.92	7.03	2.633	26.328	0.9283	High	6.92	7.03	2.955	29.549	0.9185	Medium	6.91	7.02	2.722	27.216	0.9082	High	6.92	7.03	3.492	34.924	0.91	High	6.92
Complex	333	349	MYTVAPSGAAPDKTYSL	9.73	2	13	9.53	9.92	1.759	13.533	0.9321	High	9.54	9.92	1.823	14.024	0.9196	Medium	9.54	9.92	1.882	14.478	0.9286	High	9.54	9.92	2.428	18.675	0.9154	Medium	9.54	9.92	2.682	20.631	0.9006	Medium	9.54	9.92	2.518	19.368	0.9157	High	9.54	9.92	4.089	31.454	0.9077	Medium	9.54
Complex	334	346	YTVAPSGAAPDKT	5.92	2	9	5.7	6.14	2.21	24.557	0.9327	High	5.7	6.14	2.266	25.174	0.9308	High	5.7	6.14	2.238	24.872	0.9333	High	5.7	6.14	2.603	28.925	0.9219	High	5.7	6.14	2.872	31.914	0.9336	High	5.71	6.14	2.643	29.362	0.9191	High	5.71	6.14	3.478	38.639	0.921	High	5.7
Complex	334	349	YTVAPSGAAPDKTYSL	9.24	2	12	9.04	9.42	1.815	15.123	0.9326	High	9.04	9.43	1.88	15.671	0.9405	High	9.04	9.43	1.911	15.923	0.9328	High	9.03	9.42	2.476	20.635	0.9263	High	9.04	9.43	2.747	22.894	0.9205	High	9.03	9.42	2.546	21.219	0.9183	High	9.04	9.43	4.135	34.46	0.8924	Medium	9.04
Complex	334	350	YTVAPSGAAPDKTYSLA	8.69	3	13	8.44	8.93	1.777	13.669	0.9435	High	8.45	8.93	1.818	13.982	0.9415	High	8.44	8.93	1.845	14.189	0.9385	High	8.45	8.93	2.406	18.51	0.9391	High	8.44	8.93	2.669	20.532	0.9299	High	8.45	8.93	2.47	18.999	0.9301	High	8.45	8.93	4.036	31.049	0.9141	High	8.45
Complex	334	364	YTVAPSGAAPDKTYSLAYKTTIAGVIGAAAA	11.77	3	27	11.55	11.99	1.154	4.275	0.9352	High	11.56	11.98	1.177	4.361	0.9244	High	11.56	11.98	1.215	4.499	0.9359	High	11.55	11.99	1.724	6.385	0.9249	High	11.56	11.98	1.834	6.794	0.9297	High	11.55	11.99	1.753	6.491	0.9271	High	11.56	11.99	2.978	11.03	0.9216	High	11.56
Complex	350	364	AYKTTIAGVIGAAAA	10.51	2	13	10.29	10.71	0.115	0.883	0.9448	High	10.3	10.71	0.122	0.937	0.9437	High	10.3	10.72	0.141	1.085	0.9308	High	10.29	10.71	0.136	1.05	0.9306	Medium	10.3	10.71	0.133	1.025	0.9268	Medium	10.29	10.71	0.144	1.107	0.9285	Medium	10.3	10.71	0.146	1.12	0.9357	Medium	10.3
Complex	351	378	YKTTIAGVIGAAAAYNDTPAGQQYPVQG	11.53	3	24	11.32	11.74	0.475	1.979	0.9314	High	11.31	11.74	0.476	1.985	0.8993	Medium	11.31	11.75	0.544	2.268	0.9113	High	11.32	11.74	0.828	3.451	0.9365	High	11.31	11.75	0.958	3.99	0.9355	High	11.32	11.74	0.89	3.707	0.922	Medium	11.31	11.74	1.527	6.364	0.915	Medium	11.31
Complex	351	408	YKTTIAGVIGAAAAYNDTPAGQQYPVQGLRLPLLGGGIFRRNRSLESIGRANAEGTSL	12.68	5	53	12.42	12.93	3.437	6.485	0.9302	High	12.42	12.93	3.584	6.763	0.8927	Medium	12.42	12.94	3.601	6.794	0.9299	High	12.42	12.93	4.904	9.252	0.9034	High	12.42	12.94	5.255	9.916	0.9225	High	12.42	12.93	5.071	9.568	0.9021	High	12.42	12.93	7.857	14.824	0.9026	High	12.42
Complex	362	389	AAAYNDTPAGQQYPVQGLRLPLLGGGIF	14.28	3	23	14.08	14.47	2.405	10.458	0.9304	High	14.08	14.47	2.397	10.423	0.9247	High	14.08	14.47	2.487	10.814	0.9366	High	14.08	14.47	3.51	15.262	0.9275	High	14.09	14.46	3.825	16.629	0.9139	High	14.08	14.47	3.582	15.574	0.8965	Medium	14.08	14.47	5.251	22.831	0.8941	Medium	14.08
Complex	362	408	AAAYNDTPAGQQYPVQGLRLPLLGGGIFRRNRSLESIGRANAEGTSL	11.83	5	42	11.61	12.05	3.452	8.22	0.9177	High	11.61	12.04	3.799	9.045	0.8921	Medium	11.61	12.04	3.746	8.92	0.9065	High	11.61	12.05	5.117	12.183	0.912	High	11.61	12.04	5.576	13.277	0.8777	Medium	11.61	12.04	5.318	12.662	0.8836	Medium	11.61	12.04	8.105	19.297	0.8469	Medium	11.62
Complex	365	378	YNDTPAGQQYPVQG	7.5	2	10	7.26	7.73	0.316	3.165	0.9508	High	7.26	7.73	0.312	3.117	0.9393	High	7.26	7.73	0.345	3.449	0.9445	High	7.27	7.74	0.672	6.72	0.9437	High	7.26	7.73	0.811	8.112	0.9468	High	7.26	7.73	0.742	7.424	0.94	High	7.27	7.73	1.394	13.937	0.9419	High	7.26
Complex	365	381	YNDTPAGQQYPVQGLRL	10.89	2	13	10.67	11.11	0.344	2.648	0.942	High	10.67	11.1	0.335	2.575	0.9312	High	10.67	11.1	0.37	2.847	0.9368	High	10.67	11.11	0.702	5.4	0.9372	High	10.68	11.1	0.824	6.339	0.9313	High	10.67	11.11	0.761	5.856	0.9315	High	10.67	11.1	1.39	10.693	0.9327	High	10.67
Complex	365	389	YNDTPAGQQYPVQGLRLPLLGGGIF	14.46	3	20	14.31	14.43	2.358	11.788	0.9408	High	14.31	14.42	2.426	12.13	0.9506	High	14.31	14.42	2.43	12.151	0.947	High	14.31	14.43	3.465	17.325	0.9506	High	14.31	14.42	3.791	18.954	0.9391	High	14.31	14.43	3.547	17.734	0.9468	High	14.31	14.43	5.208	26.042	0.9466	High	14.31
Complex	365	395	YNDTPAGQQYPVQGLRLPLLGGGIFRRNRSL	12.19	5	26	11.95	12.43	3.036	11.678	0.9511	High	11.94	12.43	3.188	12.261	0.9363	High	11.94	12.43	3.207	12.335	0.9336	High	11.94	12.43	4.527	17.412	0.9368	High	11.94	12.43	4.924	18.94	0.9325	High	11.94	12.43	4.69	18.038	0.925	High	11.94	12.43	6.715	25.828	0.9246	High	11.94
Complex	365	408	YNDTPAGQQYPVQGLRLPLLGGGIFRRNRSLESIGRANAEGTSL	11.53	5	39	11.81	12.01	3.499	8.973	0.9555	High	11.81	12.01	3.741	9.592	0.9466	High	11.82	12.01	3.755	9.628	0.9546	High	11.81	12.01	5.077	13.018	0.9358	High	11.82	12.01	5.522	14.158	0.9285	High	11.81	12.01	5.284	13.549	0.9439	High	11.81	12.01	8.126	20.836	0.9033	High	11.81
Complex	379	389	LRLPLLGGGIF	14.27	2	8	14.08	14.46	2.046	25.572	0.919	High	14.07	14.46	2.099	26.234	0.9307	High	14.07	14.46	2.073	25.917	0.917	High	14.07	14.46	2.796	34.956	0.9131	High	14.08	14.46	3.028	37.846	0.9137	High	14.07	14.46	2.848	35.603	0.9059	High	14.07	14.46	3.958	49.47	0.9062	High	14.07
Complex	382	389	PLLGGGIF	13.57	1	6	13.56	13.6	1.968	32.802	0.9055	High	13.55	13.6	2.056	34.264	0.8831	Medium	13.55	13.6	2.013	33.551	0.8952	Medium	13.55	13.6	2.568	42.803	0.8945	Medium	13.55	13.6	2.721	45.35	0.8944	Medium	13.55	13.6	2.573	42.883	0.8896	Medium	13.55	13.6	3.015	50.242	0.8974	High	13.55
Complex	390	401	RRNRSLESIGRA	5.64	4	10	5.45	5.82	2.068	20.675	0.9264	High	5.45	5.82	2.113	21.126	0.9186	High	5.45	5.82	2.049	20.488	0.9221	High	5.45	5.82	2.358	23.58	0.9146	High	5.45	5.82	2.629	26.288	0.9134	High	5.45	5.81	2.349	23.487	0.9115	High	5.45	5.82	2.937	29.373	0.8928	High	5.45
Complex	390	408	RRNRSLESIGRANAEGTSL	7.23	4	17	7.03	7.42	1.933	11.371	0.9525	High	7.04	7.42	1.934	11.378	0.9474	High	7.04	7.42	1.893	11.135	0.9348	High	7.04	7.42	2.237	13.158	0.9352	High	7.04	7.42	2.491	14.65	0.9267	High	7.03	7.42	2.332	13.719	0.9342	High	7.04	7.42	3.573	21.02	0.8345	Medium	7.04
Complex	396	408	ESIGRANAEGTSL	7.67	2	11	7.41	7.57	0.146	1.326	0.9529	High	7.41	7.57	0.142	1.289	0.9537	High	7.41	7.57	0.156	1.418	0.9459	High	7.42	7.58	0.271	2.46	0.9214	High	7.41	7.57	0.291	2.646	0.9125	High	7.41	7.57	0.282	2.562	0.9214	High	7.42	7.58	1.165	10.588	0.7764	Medium	7.41
Complex	397	408	SIGRANAEGTSL	7.18	2	10	7.13	7.18	0.158	1.58	0.9196	High	7.14	7.19	0.085	0.847	0.9024	Medium	7.14	7.19	0.175	1.753	0.91	High	7.14	7.19	0.242	2.42	0.9055	Medium	7.14	7.19	0.309	3.095	0.8739	Medium	7.13	7.18	0.312	3.122	0.8735	Medium	7.14	7.19	1.166	11.656	0.7706	Medium	7.14
Complex	398	408	IGRANAEGTSL	6.95	2	9	6.86	6.9	0.128	1.419	0.9445	High	6.86	6.9	0.107	1.192	0.9348	Medium	6.86	6.9	0.14	1.558	0.9348	Medium	6.86	6.9	0.262	2.906	0.9111	Medium	6.86	6.9	0.281	3.126	0.8878	Medium	6.85	6.9	0.259	2.883	0.8883	Medium	6.86	6.9	0.923	10.254	0.7662	Medium	6.86
Complex	400	408	RANAEGTSL	5.93	2	7	5.92	5.97	0.102	1.461	0.9134	Medium	5.92	5.97	0.069	0.984	0.8737	Medium	5.92	5.97	0.091	1.298	0.894	Medium	5.92	5.97	0.145	2.067	0.9135	Medium	5.92	5.97	0.179	2.561	0.8914	Medium	5.92	5.97	0.156	2.227	0.8894	Medium	5.92	5.97	1.203	17.183	0.7459	Medium	5.92
Complex	402	408	NAEGTSL	6.58	1	5	6.6	6.64	0.07	1.395	0.9355	High	6.6	6.64	0.057	1.15	0.9043	Medium	6.6	6.64	0.074	1.47	0.9048	Medium	6.6	6.64	0.164	3.275	0.8969	Medium	6.6	6.64	0.186	3.719	0.865	Medium	6.6	6.64	0.168	3.365	0.8784	Medium	6.6	6.65	0.756	15.125	0.7762	Medium	6.6
Complex	409	417	AITRYGPNF	9.45	2	6	9.26	9.63	0.567	9.445	0.9005	High	9.27	9.64	0.558	9.294	0.936	High	9.27	9.64	0.596	9.935	0.9176	High	9.27	9.64	0.848	14.132	0.9175	High	9.27	9.64	0.965	16.091	0.9087	High	9.27	9.64	0.881	14.676	0.9082	High	9.27	9.64	2.215	36.915	0.8926	High	9.27
Complex	409	419	AITRYGPNFEL	11.48	2	8	11.35	11.48	0.479	5.982	0.9493	High	11.36	11.48	0.506	6.326	0.9399	High	11.35	11.48	0.519	6.483	0.9515	High	11.36	11.47	0.739	9.238	0.93	High	11.35	11.48	0.828	10.345	0.932	High	11.36	11.47	0.795	9.933	0.9292	High	11.36	11.48	2.113	26.408	0.9161	High	11.36
Complex	409	420	AITRYGPNFELQ	10.25	2	9	10.17	10.26	0.517	5.745	0.9388	High	10.17	10.27	0.54	6.002	0.9195	High	10.17	10.26	0.569	6.319	0.942	High	10.17	10.26	0.834	9.261	0.9316	High	10.17	10.26	0.896	9.958	0.9303	High	10.17	10.26	0.826	9.178	0.9344	High	10.17	10.27	2.174	24.156	0.9142	High	10.17
Complex	409	421	AITRYGPNFELQY	11.49	2	10	11.22	11.27	0.512	5.119	0.9136	High	11.22	11.27	0.464	4.644	0.8614	Medium	11.22	11.27	0.525	5.247	0.9039	Medium	11.22	11.27	0.852	8.525	0.8928	Medium	11.22	11.27	0.883	8.832	0.925	High	11.22	11.27	0.864	8.638	0.889	Medium	11.22	11.27	2.079	20.787	0.8916	Medium	11.22
Complex	420	427	QYMYDPSN	8.01	1	5	8.05	8.1	0.215	4.291	0.8961	Medium	8.06	8.11	0.229	4.574	0.8742	Medium	8.06	8.11	0.226	4.529	0.8346	Medium	8.06	8.11	0.645	12.902	0.879	Medium	8.06	8.11	0.857	17.147	0.8261	Medium	8.06	8.1	0.75	15.005	0.837	Medium	8.06	8.11	1.636	32.723	0.8473	Medium	8.06
Complex	421	427	YMYDPSN	7.8	1	4	7.8	7.85	0.208	5.208	0.9378	High	7.8	7.85	0.219	5.478	0.9121	Medium	7.8	7.85	0.224	5.591	0.9288	High	7.8	7.85	0.59	14.756	0.9187	High	7.8	7.85	0.778	19.44	0.907	Medium	7.79	7.84	0.683	17.08	0.9037	Medium	7.8	7.85	1.614	40.353	0.9074	High	7.8
Complex	422	427	MYDPSN	6.01	1	3	5.77	6.23	0.196	6.534	0.9244	Medium	5.78	6.23	0.209	6.959	0.905	Medium	5.78	6.23	0.179	5.965	0.9197	Medium	5.78	6.23	0.598	19.95	0.9057	Medium	5.78	6.23	0.728	24.251	0.8985	Medium	5.78	6.23	0.607	20.231	0.9193	Medium	5.78	6.23	1.515	50.497	0.8819	Medium	5.78
Complex	422	430	MYDPSNAAL	9.3	1	6	9.18	9.22	0.227	3.779	0.9214	High	9.18	9.23	0.286	4.771	0.874	Medium	9.18	9.22	0.267	4.453	0.9046	Medium	9.18	9.22	0.765	12.743	0.9217	High	9.18	9.22	0.963	16.049	0.8845	Medium	9.18	9.22	0.825	13.744	0.9019	Medium	9.18	9.23	2.451	40.848	0.8818	Medium	9.18
Complex	422	434	MYDPSNAALHGLQ	9.27	2	10	9.25	9.29	0.098	0.978	0.8525	Medium	9.25	9.29	0.175	1.753	0.7845	Medium	9.25	9.29	0.286	2.859	0.8144	Medium	9.25	9.29	0.739	7.388	0.8082	Medium	9.25	9.29	0.978	9.776	0.7981	Medium	9.24	9.29	0.893	8.933	0.7965	Medium	9.25	9.29	3.204	32.037	0.7282	Medium	9.25
Complex	422	435	MYDPSNAALHGLQE	9.61	2	11	9.35	9.4	0.305	2.776	0.9024	Medium	9.36	9.41	0.336	3.057	0.8063	Medium	9.36	9.41	0.329	2.988	0.8515	Medium	9.36	9.41	0.912	8.286	0.8751	Medium	9.36	9.41	1.122	10.197	0.8433	Medium	9.35	9.4	0.968	8.804	0.825	Medium	9.36	9.41	3.108	28.254	0.8094	Medium	9.36
Complex	422	439	MYDPSNAALHGLQEAEST	10.39	2	15	10.4	10.44	0.362	2.414	0.8687	Medium	10.41	10.45	0.389	2.595	0.8416	Medium	10.41	10.45	0.352	2.344	0.884	Medium	10.4	10.44	1.248	8.32	0.8028	Medium	10.41	10.45	1.548	10.323	0.8359	Medium	10.4	10.44	1.357	9.049	0.8302	Medium	10.4	10.44	4.612	30.749	0.7545	Medium	10.41
Complex	422	441	MYDPSNAALHGLQEAESTYL	13.02	3	17	12.8	13.24	0.273	1.605	0.9166	Medium	12.8	13.23	0.31	1.823	0.8819	Medium	12.81	13.23	0.332	1.953	0.9106	Medium	12.8	13.24	1.14	6.707	0.8733	Medium	12.8	13.23	1.434	8.432	0.8843	Medium	12.8	13.24	1.25	7.352	0.8827	Medium	12.8	13.24	5.786	34.037	0.8313	Medium	12.81
Complex	428	435	AALHGLQE	6.94	2	6	6.94	6.99	0.056	0.925	0.9488	High	6.94	7	0.047	0.79	0.9384	High	6.94	6.99	0.07	1.16	0.9412	High	6.95	7	0.131	2.19	0.9223	High	6.94	6.99	0.213	3.557	0.9146	High	6.95	6.99	0.136	2.267	0.9186	High	6.95	7	0.858	14.298	0.8343	Medium	6.94
Complex	428	438	AALHGLQEAES	7.01	2	9	7.02	7.07	0.024	0.264	0.9348	Medium	7.03	7.07	0.021	0.231	0.8959	Medium	7.03	7.07	0.085	0.943	0.9277	Medium	7.03	7.07	0.211	2.348	0.9072	Medium	7.03	7.07	0.29	3.227	0.8095	Medium	7.02	7.06	0.291	3.237	0.8662	Medium	7.03	7.07	1.61	17.892	0.8117	Medium	7.03
Complex	428	441	AALHGLQEAESTYL	10.87	2	12	10.86	10.97	0.119	0.993	0.949	High	10.86	10.97	0.142	1.183	0.9323	High	10.86	10.97	0.133	1.107	0.9354	High	10.86	10.97	0.573	4.778	0.8925	High	10.86	10.97	0.805	6.707	0.8836	Medium	10.86	10.97	0.637	5.309	0.8791	High	10.86	10.97	3.593	29.943	0.8257	Medium	10.86
Complex	431	435	HGLQE	4.5	1	3	4.47	4.51	0.047	1.566	0.9383	High	4.47	4.51	0.031	1.038	0.9219	Medium	4.47	4.51	0.068	2.254	0.9279	High	4.47	4.51	0.095	3.183	0.9106	Medium	4.47	4.51	0.126	4.205	0.9163	High	4.46	4.51	0.109	3.618	0.9061	Medium	4.46	4.51	0.456	15.188	0.8302	Medium	4.47
Complex	431	437	HGLQEAE	4.87	2	5	4.81	4.85	0.037	0.741	0.9526	Medium	4.82	4.86	0.033	0.668	0.9194	Medium	4.81	4.86	0.036	0.726	0.9314	High	4.82	4.86	0.087	1.742	0.9188	High	4.81	4.86	0.199	3.987	0.8944	Medium	4.81	4.85	0.145	2.904	0.9102	High	4.81	4.85	0.655	13.102	0.8378	Medium	4.81
Complex	431	438	HGLQEAES	4.71	2	6	4.68	4.73	0.034	0.574	0.9393	High	4.68	4.73	0.047	0.791	0.9061	Medium	4.68	4.73	0.079	1.322	0.9369	High	4.68	4.73	0.208	3.465	0.9042	High	4.68	4.73	0.249	4.143	0.8918	Medium	4.67	4.72	0.172	2.862	0.8985	Medium	4.67	4.72	1.347	22.452	0.8427	Medium	4.68
Complex	431	439	HGLQEAEST	4.94	2	7	4.96	5.04	0.075	1.078	0.9568	Medium	4.97	5.04	0.085	1.22	0.9497	Medium	4.96	5.04	0.076	1.082	0.9433	Medium	4.97	5.04	0.387	5.529	0.9014	Medium	4.97	5.04	0.503	7.186	0.8667	Medium	4.96	5.03	0.407	5.82	0.8966	Medium	4.97	5.03	2.134	30.484	0.8445	Medium	4.96
Complex	431	441	HGLQEAESTYL	9.48	1	9	9.29	9.66	0.099	1.098	0.9149	Medium	9.29	9.66	0.114	1.265	0.9014	Medium	9.29	9.66	0.124	1.38	0.9084	Medium	9.29	9.66	0.503	5.586	0.8662	Medium	9.29	9.66	0.695	7.724	0.853	Medium	9.29	9.66	0.533	5.921	0.8617	Medium	9.29	9.66	3.25	36.111	0.8576	Medium	9.29
Complex	436	441	AESTYL	8.77	1	4	8.83	8.89	0.072	1.799	0.9322	High	8.84	8.9	0.092	2.292	0.9203	High	8.84	8.9	0.085	2.137	0.924	High	8.83	8.89	0.412	10.31	0.883	Medium	8.84	8.9	0.578	14.459	0.8662	Medium	8.84	8.89	0.431	10.786	0.8804	Medium	8.84	8.9	2.156	53.906	0.8789	High	8.84
Complex	442	446	ASMLD	7.23	1	3	7.24	7.37	0.951	31.693	0.8904	High	7.25	7.37	0.943	31.417	0.8969	High	7.25	7.37	0.973	32.425	0.8863	High	7.25	7.37	1.575	52.497	0.8839	High	7.25	7.37	1.75	58.338	0.8853	Medium	7.24	7.37	1.63	54.337	0.8722	Medium	7.25	7.37	2.046	68.206	0.8806	High	7.25
[truncated: 35 more columns]

## Sheet: %D
			TgMAF1B									TgMAF1B with RalGAP												Apo - Complex
Start	End	Sequence	0.3	SD	3	SD	30	SD	300s	SD		0.3	SD	3	SD	30	SD	300s	SD					0.3	SD	3	SD	30	SD	300s	SD
146	165	GSTSGSGHHHHHHSSGRENL	11.4447	0.602123	12.82	1.4283	12.2637	0.454815	13.412	0.82598		12.1977	1.23933	11.851	0.683792	13.1033	0.551094	13.0937	1.12429					-0.753	1.84146	0.969	2.11209	-0.839667	1.00591	0.318333	1.95027
166	174	YFQGSMGSQ	62.375	2.60007	65.587	3.8539	67.3667	1.04153	67.5063	0.66927		65.642	1.1073	65.4943	2.34411	66.401	0.737951	66.6067	1.36072					-3.267	3.70737	0.0926667	6.19801	0.965667	1.77948	0.899667	2.02999
166	177	YFQGSMGSQTVD	45.3147	1.43139	53.3297	3.35938	62.143	0.871043	66.993	0.626313		47.4273	0.452505	53.2883	1.89707	60.188	0.256351	65.9127	1.39081		% Relative Deuterium Incorporation	10		-2.11267	1.88389	0.0413333	5.25645	1.955	1.12739	1.08033	2.01713		Difference in % Relative Deuterium Incorporation	-10.1
166	178	YFQGSMGSQTVDL	39.4667	1.73947	47.0493	3.23645	57.1037	0.601169	67.1567	0.226747		41.0067	0.505657	46.6237	1.49209	54.8693	0.435778	65.6883	2.0338			20		-1.54	2.24513	0.425667	4.72854	2.23433	1.03695	1.46833	2.26055
176	180	VDLSC	29.6587	1.9948	53.6097	3.01814	70.694	1.2609	74.711	0.554328		31.845	0.520907	55.0573	2.98638	70.146	1.76907	73.6497	1.57943			30		-2.18633	2.51571	-1.44767	6.00452	0.548	3.02998	1.06133	2.13376			-5.1
177	182	DLSCLS	8.234	0.877198	25.452	2.03207	54.9637	2.47046	71.2627	0.856256		8.71267	0.160129	26.9007	2.96552	53.142	0.661491	70.9953	1.37164			40		-0.478667	1.03733	-1.44867	4.9976	1.82167	3.13195	0.267333	2.2279
179	185	SCLSGTT	4.65033	1.11614	19.6653	3.12497	57.0227	2.66873	82.1387	2.85779		5.90833	1.82104	19.981	2.27139	53.2587	3.65127	77.563	0.476063			50		-1.258	2.93717	-0.315667	5.39636	3.764	6.32	4.57567	3.33385
179	188	SCLSGTTVRF	2.35467	0.235173	7.35467	0.7937	29.806	0.642652	67.1923	0.925329		2.34733	0.186082	7.346	0.844117	26.0437	0.601018	61.4607	1.88885			60		0.00733333	0.421255	0.00866667	1.63782	3.76233	1.24367	5.73167	2.81418			5.1
179	220	SCLSGTTVRFFGPSHHFGGFTPLYDPAPDKRVATVDAGANAL	5.71333	0.39588	9.94933	0.94526	18.4717	0.292733	30.8	0.413547		5.96933	0.229835	10.2937	0.581706	17.4223	0.188813	28.6393	1.0293			70		-0.256	0.625716	-0.344333	1.52697	1.04933	0.481545	2.16067	1.44285
181	188	LSGTTVRF	1.93333	0.236623	5.46533	0.542484	25.4147	0.755714	68.439	1.00253		2.09467	0.107263	5.50067	0.585521	21.6757	0.276178	60.7283	1.00725			80		-0.161333	0.343886	-0.0353333	1.128	3.739	1.03189	7.71067	2.00978			10.1
182	188	SGTTVRF	2.17367	0.196307	4.27833	0.300136	22.4163	1.17415	70.0783	1.15815		2.11967	0.276645	4.39867	0.577067	18.3863	0.504596	62.8847	0.93245			90		0.054	0.472952	-0.120333	0.877203	4.03	1.67875	7.19367	2.0906
186	220	VRFFGPSHHFGGFTPLYDPAPDKRVATVDAGANAL	7.04967	0.408769	11.9467	0.935001	19.6577	0.347428	28.504	0.368896		7.31567	0.224972	11.9027	0.668922	18.5093	0.101002	26.521	0.988637					-0.266	0.633741	0.044	1.60392	1.14833	0.44843	1.983	1.35753
189	212	FGPSHHFGGFTPLYDPAPDKRVAT	4.57467	0.385691	11.6543	1.16656	22.0467	0.399401	26.2687	0.62293		4.85133	0.196815	12.3037	0.971046	21.5667	0.0646632	25.4183	0.762373					-0.276667	0.582506	-0.649333	2.1376	0.48	0.464064	0.850333	1.3853
189	217	FGPSHHFGGFTPLYDPAPDKRVATVDAGA	3.833	0.394714	9.29233	0.832829	18.342	0.372469	24.476	0.437921		4.75867	0.350386	10.704	0.88099	18.9787	0.455533	24.2227	0.866813					-0.925667	0.7451	-1.41167	1.71382	-0.636667	0.828002	0.253333	1.30473
189	219	FGPSHHFGGFTPLYDPAPDKRVATVDAGANA	7.588	0.396092	13.0337	0.924065	21.3417	0.365877	27.764	0.415195		8.04367	0.503085	13.0347	0.649164	20.2197	0.594384	25.9517	0.884389					-0.455667	0.899177	-0.001	1.57323	1.122	0.960261	1.81233	1.29958
189	220	FGPSHHFGGFTPLYDPAPDKRVATVDAGANAL	7.73233	0.462092	12.838	1.03477	20.8027	0.304645	28.0507	0.396427		8.20033	0.156899	13.1993	0.778214	20.193	0.09	26.9257	0.866278					-0.468	0.618991	-0.361333	1.81298	0.609667	0.394645	1.125	1.2627
213	221	VDAGANALF	14.065	1.24792	16.0047	1.5995	18.6243	0.0638148	31.295	0.584998		15.9057	0.913012	15.697	0.848111	17.05	0.208259	29.4083	0.35724					-1.84067	2.16094	0.307667	2.44761	1.57433	0.272074	1.88667	0.942238
220	231	LFIGGGGLNGQF	21.479	0.762207	26.776	2.13428	36.3537	0.386516	56.1987	0.25962		22.538	0.31724	26.1843	1.19096	34.8913	0.164491	55.297	1.19667					-1.059	1.07945	0.591667	3.32524	1.46233	0.551007	0.901667	1.45629
220	250	LFIGGGGLNGQFAKTLLEEAEKHGIRLTPEE	10.806	0.655682	13.9883	1.29864	20.8073	0.248355	33.9943	0.360117		11.125	0.359526	13.5687	0.392378	19.4967	0.304145	32.4783	1.14705					-0.319	1.01521	0.419667	1.69102	1.31067	0.552501	1.516	1.50717
221	231	FIGGGGLNGQF	25.372	0.993614	31.2297	2.3177	41.888	0.727639	63.0057	0.148665		26.5663	0.457596	30.9487	1.35858	40.4337	0.273564	62.2253	1.5552					-1.19433	1.45121	0.281	3.67628	1.45433	1.0012	0.780333	1.70387
222	231	IGGGGLNGQF	26.0653	1.23193	32.7087	1.89938	43.8497	0.430874	63.4757	0.947007		26.9217	0.659407	32.536	1.54364	42.573	0.590675	62.3917	1.64397					-0.856333	1.89134	0.172667	3.44302	1.27667	1.02155	1.084	2.59098
222	250	IGGGGLNGQFAKTLLEEAEKHGIRLTPEE	10.4433	0.620431	13.5967	1.16048	20.1327	0.188482	32.9663	0.690942		10.944	0.344928	13.404	0.442643	18.8937	0.173581	32.0913	1.40029					-0.500667	0.965358	0.192667	1.60313	1.239	0.362063	0.875	2.09123
222	262	IGGGGLNGQFAKTLLEEAEKHGIRLTPEELSQHSQRIQQSL	5.76567	0.408041	7.84167	0.776537	13.0997	0.152133	24.9377	0.793795		5.92967	0.183919	7.281	0.270205	11.267	0.057	22.8803	1.05195					-0.164	0.59196	0.560667	1.04674	1.83267	0.209133	2.05733	1.84575
232	251	AKTLLEEAEKHGIRLTPEEL	9.58233	0.72819	12.3273	1.09169	20.1177	0.277302	33.0953	0.919652		9.393	0.377151	11.809	0.479909	18.1683	0.285605	31.6493	1.68909					0.189333	1.10534	0.518333	1.5716	1.94933	0.562907	1.446	2.60874
236	251	LEEAEKHGIRLTPEEL	11.316	0.374381	14.2153	1.02546	22.7763	0.278698	34.8787	0.32537		10.8083	0.50068	13.603	0.540256	19.63	0.0711266	31.6597	0.70823					0.507667	0.875061	0.612333	1.56572	3.14633	0.349824	3.219	1.0336
237	250	EEAEKHGIRLTPEE	14.8567	0.783501	19.4243	1.31606	30.1903	0.696704	44.705	0.706002		14.807	0.815598	18.192	1.33112	27.5493	0.920777	41.9483	1.12648					0.0496667	1.5991	1.23233	2.64719	2.641	1.61748	2.75667	1.83249
237	262	EEAEKHGIRLTPEELSQHSQRIQQSL	4.868	0.225546	6.37767	0.281072	12.3827	0.287535	24.273	0.35053		4.624	0.207357	5.995	0.213007	10.0337	0.209841	21.2753	0.800101					0.244	0.432903	0.382667	0.494079	2.349	0.497376	2.99767	1.15063
238	250	EAEKHGIRLTPEE	15.5483	0.442387	20.258	0.933979	31.681	0.976694	45.922	0.679013		15.4187	0.239091	18.9697	1.19649	28.5247	0.959027	43.5757	0.617389					0.129667	0.681478	1.28833	2.13047	3.15633	1.93572	2.34633	1.2964
239	250	AEKHGIRLTPEE	16.8613	0.654475	21.9527	1.22402	34.487	0.500693	48.3133	1.02279		16.5037	0.159077	20.4347	1.04657	30.66	1.0531	45.666	0.998132					0.357667	0.813551	1.518	2.27059	3.827	1.55379	2.64733	2.02092
239	262	AEKHGIRLTPEELSQHSQRIQQSL	4.97433	0.306784	6.59933	0.404061	12.9957	0.184795	24.9147	0.261006		4.63967	0.0626126	5.91967	0.295889	10.0023	0.0497024	21.464	0.605765					0.334667	0.369396	0.679667	0.69995	2.99333	0.234498	3.45067	0.866771
243	254	GIRLTPEELSQH	16.6627	0.743214	21.7793	1.23678	34.1513	0.585222	47.664	0.781578		16.5197	0.218049	20.3437	1.03783	30.5363	1.02439	45.2603	0.910682					0.143	0.961262	1.43567	2.27461	3.615	1.60961	2.40367	1.69226
251	262	LSQHSQRIQQSL	0.706333	0.139005	0.925	0.0195192	3.186	0.0918314	8.93633	0.181418		0.809333	0.154118	0.852333	0.13188	1.85633	0.142356	7.19233	0.141567					-0.103	0.293123	0.0726667	0.151399	1.32967	0.234188	1.744	0.322985
252	262	SQHSQRIQQSL	0.898667	0.0396274	1.105	0.0864696	3.484	0.0532541	9.64767	0.204857		0.872667	0.0248261	1.06333	0.0611583	2.096	0.139072	7.79267	0.332988					0.026	0.0644535	0.0416667	0.147628	1.388	0.192326	1.855	0.537845
254	262	HSQRIQQSL	1.059	0.333798	1.148	0.160137	4.14067	0.490213	11.8233	0.449357		0.849667	0.548753	0.961	0.114595	2.331	0.556118	9.95333	0.47271					0.209333	0.882551	0.187	0.274732	1.80967	1.04633	1.87	0.922066
263	273	LRRAVKSPGKL	1.393	0.18812	3.55633	0.219409	12.7843	0.315062	26.66	1.04773		1.675	0.213277	4.4	0.354366	12.853	0.270252	24.3133	0.655088					-0.282	0.401396	-0.843667	0.573775	-0.0686667	0.585314	2.34667	1.70282
263	275	LRRAVKSPGKLVE	1.37833	0.069673	4.332	0.504895	16.557	0.17867	28.0157	0.716819		1.57933	0.132228	4.63967	0.439953	15.3363	0.457286	26.0073	0.538429					-0.201	0.201901	-0.307667	0.944848	1.22067	0.635956	2.00833	1.25525
263	276	LRRAVKSPGKLVEL	1.30333	0.137522	3.89	0.372392	15.55	0.14698	28.7087	0.511078		1.35467	0.210771	4.14967	0.300753	14.0747	0.254528	25.2763	0.336097					-0.0513333	0.348293	-0.259667	0.673145	1.47533	0.401507	3.43233	0.847175
263	285	LRRAVKSPGKLVELDTGVASPVF	19.9413	0.896108	22.7047	1.54959	30.5523	0.624204	40.9993	0.698299		6.22667	0.299637	18.738	0.962485	28.5557	0.258539	36.2877	1.22193					13.7147	1.19574	3.96667	2.51207	1.99667	0.882743	4.71167	1.92023
264	273	RRAVKSPGKL	1.48167	0.204197	4.07367	0.42308	13.7207	0.210039	26.1897	0.767251		1.857	0.191384	4.888	0.408518	13.963	0.252929	24.7493	0.52242					-0.375333	0.395581	-0.814333	0.831598	-0.242333	0.462968	1.44033	1.28967
264	275	RRAVKSPGKLVE	1.522	0.361845	4.54867	0.388075	18.0973	0.45735	28.8397	0.258287		1.89467	0.242842	5.37233	0.645236	17.4233	0.409395	27.3523	0.4314					-0.372667	0.604687	-0.823667	1.03331	0.674	0.866745	1.48733	0.689688
274	285	VELDTGVASPVF	41.4537	1.72238	44.427	2.94851	47.4677	0.176642	59.4003	0.236897		10.7083	0.88554	35.1403	2.44133	45.9767	0.298084	53.3727	1.57739					30.7453	2.60792	9.28667	5.38984	1.491	0.474726	6.02767	1.81429
276	285	LDTGVASPVF	45.5843	2.07158	49.201	2.81707	51.82	0.382035	60.6147	0.495163		6.80933	0.190172	37.6623	2.71493	50.116	0.378659	55.3407	1.67627					38.775	2.26176	11.5387	5.532	1.704	0.760695	5.274	2.17143
277	285	DTGVASPVF	40.9397	1.64151	44.1203	2.41007	46.1797	0.789451	56.7057	0.416703		6.897	0.405015	33.9537	2.20147	44.449	0.574515	50.9	1.03605					34.0427	2.04653	10.1667	4.61154	1.73067	1.36397	5.80567	1.45275
279	285	GVASPVF	35.8917	1.88936	39.7817	1.5299	42.355	0.157515	56.6723	1.55772		8.57033	1.0942	31.604	2.91999	41.1253	1.54801	48.9237	2.38081					27.3213	2.98356	8.17767	4.44989	1.22967	1.70552	7.74867	3.93853
286	298	ARSFGFVPVVPGL	3.05667	0.419006	8.972	0.892254	22.4223	0.398573	26.5653	0.273032		3.42367	0.168479	9.80033	1.05141	22.384	0.277022	26.439	0.186582					-0.367	0.587486	-0.828333	1.94367	0.0383333	0.675595	0.126333	0.459614
286	299	ARSFGFVPVVPGLM	4.34533	0.329462	12.9257	1.29336	30.102	0.398719	33.772	0.262315		4.74467	0.195975	13.7567	1.40607	30.0277	0.203328	33.583	0.419896					-0.399333	0.525438	-0.831	2.69942	0.0743333	0.602047	0.189	0.682211
287	299	RSFGFVPVVPGLM	5.045	0.663231	15.1547	1.70204	33.8963	0.634409	36.9953	0.693667		5.44467	0.480088	15.736	1.94251	34.1383	1.15249	37.4363	0.129137					-0.399667	1.14332	-0.581333	3.64455	-0.242	1.7869	-0.441	0.822804
289	299	FGFVPVVPGLM	4.72233	0.417912	18.3237	2.59602	39.5293	1.9963	43.328	0.503131		6.12133	0.547122	18.7217	2.80617	39.8373	1.13189	44.208	0.48427					-1.399	0.965034	-0.398	5.4022	-0.308	3.12819	-0.88	0.987401
300	313	WEESEVGPNVGVTF	8.339	0.514645	12.0783	1.16321	22.2817	0.122786	31.3337	0.104577		8.72433	0.286305	12.134	0.663519	21.282	0.275842	30.627	0.992136					-0.385333	0.800949	-0.0556667	1.82673	0.999667	0.398628	0.706667	1.09671
304	313	EVGPNVGVTF	1.695	0.712479	3.32	1.56989	9.31667	1.11178	20.6753	1.85241		1.682	0.755823	2.96567	1.23913	9.39067	1.81253	18.9373	1.92608					0.013	1.4683	0.354333	2.80902	-0.074	2.92431	1.738	3.77849
313	330	FVHILKPEVTPYGNLNNN	7.29667	0.752931	10.1947	0.50218	18.1787	0.697643	26.0657	0.601362		8.46033	0.222985	10.6787	0.449076	18.1033	0.532647	25.4853	0.4498					-1.16367	0.975916	-0.484	0.951256	0.0753333	1.23029	0.580333	1.05116
314	327	VHILKPEVTPYGNL	9.74167	0.515892	13.3693	0.865615	23.552	0.195302	27.7743	0.202401		10.2853	0.299228	13.851	0.733875	22.624	0.0896047	27.165	0.631826					-0.543667	0.81512	-0.481667	1.59949	0.928	0.284907	0.609333	0.834227
314	329	VHILKPEVTPYGNLNN	8.86333	0.409163	12.075	0.828181	21.9593	0.137871	29.7607	0.220214		9.37267	0.222534	12.5577	0.66647	21.0673	0.144559	28.8263	0.458704					-0.509333	0.631697	-0.482667	1.49465	0.892	0.28243	0.934333	0.678918
314	330	VHILKPEVTPYGNLNNN	8.092	0.353338	11.1167	0.781727	20.2617	0.105192	27.8853	0.178453		8.547	0.196527	11.5303	0.589678	19.4527	0.112625	27.092	0.405079					-0.455	0.549866	-0.413667	1.37141	0.809	0.217817	0.793333	0.583532
314	332	VHILKPEVTPYGNLNNNVM	6.69867	0.363753	9.19967	0.625385	16.809	0.0836242	23.0223	0.274418		7.09633	0.168654	9.49267	0.448589	15.8833	0.0457857	22.193	0.431588					-0.397667	0.532408	-0.293	1.07397	0.925667	0.12941	0.829333	0.706006
314	333	VHILKPEVTPYGNLNNNVMM	6.52333	0.327001	8.86633	0.681071	16.0203	0.103549	22.2293	0.185001		6.80867	0.157513	9.19167	0.455204	15.342	0.179519	21.396	0.49314					-0.285333	0.484513	-0.325333	1.13627	0.678333	0.283068	0.833333	0.678141
328	333	NNNVMM	0.213333	0.0317543	0.762333	0.208826	0.881	0.445822	0.862333	0.57599		0.801	0.146625	0.969333	0.210761	0.652	0.585502	0.933333	0.338101					-0.587667	0.17838	-0.207	0.419587	0.229	1.03132	-0.071	0.914091
333	346	MYTVAPSGAAPDKT	21.0097	0.920381	27.4317	1.28633	36.9613	0.110871	50.33	1.10269		22.5913	0.316443	27.6977	1.66364	35.629	0.625187	48.8137	1.00565					-1.58167	1.23682	-0.266	2.94998	1.33233	0.736058	1.51633	2.10833
333	349	MYTVAPSGAAPDKTYSL	13.571	0.766501	19.257	1.30599	33.4023	0.672491	50.2823	0.323729		14.0117	0.472621	19.558	0.991745	31.4733	0.0461447	47.2617	1.35722					-0.440667	1.23912	-0.301	2.29774	1.929	0.718636	3.02067	1.68094
334	346	YTVAPSGAAPDKT	23.3667	0.874429	30.3177	1.64992	41.142	0.106504	56.8283	1.38493		24.8677	0.308523	30.067	1.6144	39.4627	0.718422	54.6733	1.13629					-1.501	1.18295	0.250667	3.26433	1.67933	0.824926	2.155	2.52122
334	349	YTVAPSGAAPDKTYSL	14.9207	0.606337	21.4483	1.42054	37.0103	0.487859	55.3907	0.431073		15.5723	0.409025	21.5827	1.17259	34.6927	0.222343	52.243	1.36335					-0.651667	1.01536	-0.134333	2.59313	2.31767	0.710202	3.14767	1.79443
334	350	YTVAPSGAAPDKTYSLA	13.3937	0.573055	19.2573	1.31419	33.2063	0.466714	51.423	0.552024		13.9467	0.261794	19.347	1.05496	31.352	0.275069	47.992	1.27577					-0.553	0.83485	-0.0896667	2.36915	1.85433	0.741783	3.431	1.8278
334	364	YTVAPSGAAPDKTYSLAYKTTIAGVIGAAAA	4.15367	0.307157	6.35633	0.517718	12.0253	0.120509	22.9603	0.597445		4.37833	0.113001	6.55667	0.21226	11.2337	0.180118	20.3053	0.61327					-0.224667	0.420158	-0.200333	0.729978	0.791667	0.300626	2.655	1.21072
350	364	AYKTTIAGVIGAAAA	0.899	0.0949789	0.934	0.0729178	1.30833	0.0080829	4.548	0.191251		0.968333	0.104582	1.06067	0.0420278	1.24933	0.114548	3.60033	0.170588					-0.0693333	0.199561	-0.126667	0.114946	0.059	0.122631	0.947667	0.361839
351	378	YKTTIAGVIGAAAAYNDTPAGQQYPVQG	2.707	0.126242	4.21733	0.317538	7.17167	0.0982157	13.3307	0.118154		2.07733	0.165149	3.716	0.269613	6.47567	0.102344	11.6267	0.154001					0.629667	0.291391	0.501333	0.587151	0.696	0.20056	1.704	0.272155
351	408	YKTTIAGVIGAAAAYNDTPAGQQYPVQGLRLPLLGGGIFRRNRSLESIGRANAEGTSL	6.74933	0.388343	9.81133	0.781502	16.5863	0.212547	28.5417	0.441514		6.68067	0.17016	9.57867	0.332128	14.862	0.0693109	26.414	0.958419					0.0686667	0.558503	0.232667	1.11363	1.72433	0.281858	2.12767	1.39993
362	389	AAAYNDTPAGQQYPVQGLRLPLLGGGIF	10.7963	0.58973	16.195	1.27789	23.5663	0.0868927	32.4143	0.418031		10.565	0.216349	15.8217	0.716363	22.8867	0.15233	30.3203	0.699511					0.231333	0.806079	0.373333	1.99426	0.679667	0.239222	2.094	1.11754
362	408	AAAYNDTPAGQQYPVQGLRLPLLGGGIFRRNRSLESIGRANAEGTSL	8.68033	0.645961	12.881	1.24819	21.939	0.257301	38.0917	0.504834		8.72833	0.444644	12.7073	0.548407	19.787	0.425088	35.6743	1.56386					-0.048	1.0906	0.173667	1.7966	2.152	0.68239	2.41733	2.06869
365	378	YNDTPAGQQYPVQG	5.06533	0.310687	8.66667	0.590346	15.3967	0.122712	27.5863	0.396324		3.24367	0.179436	7.41867	0.696015	13.9687	0.0315013	24.2647	0.207544					1.82167	0.490123	1.248	1.28636	1.428	0.154214	3.32167	0.603867
365	381	YNDTPAGQQYPVQGLRL	4.13533	0.252417	6.809	0.375808	11.891	0.210628	20.8563	0.348434		2.69	0.14078	5.865	0.469565	10.6837	0.140233	18.6487	0.281569					1.44533	0.393197	0.944	0.845373	1.20733	0.350861	2.20767	0.630004
365	389	YNDTPAGQQYPVQGLRLPLLGGGIF	12.3237	0.629087	18.5953	1.37108	27.1967	0.175734	36.8367	0.309583		12.023	0.203787	18.0043	0.847479	26.1463	0.269121	34.4543	0.778271					0.300667	0.832874	0.591	2.21856	1.05033	0.444855	2.38233	1.08785
365	395	YNDTPAGQQYPVQGLRLPLLGGGIFRRNRSL	12.1507	0.764582	18.453	1.56602	27.3623	0.0240069	35.1157	0.29082		12.0913	0.359864	18.13	0.768143	25.9843	0.159067	32.925	1.29077					0.0593333	1.12445	0.323	2.33417	1.378	0.183074	2.19067	1.58159
365	408	YNDTPAGQQYPVQGLRLPLLGGGIFRRNRSLESIGRANAEGTSL	9.279	0.657642	13.7517	1.1631	23.431	0.293215	40.4367	0.625068		9.39767	0.368212	13.575	0.570445	21.249	0.358096	37.7337	1.65818					-0.118667	1.02585	0.176667	1.73355	2.182	0.651311	2.703	2.28325
379	389	LRLPLLGGGIF	24.5687	1.02181	36.3597	2.65226	50.2267	0.538156	59.5113	0.689859		25.9077	0.331099	36.135	1.51667	49.376	0.437638	57.6723	1.19285					-1.339	1.35291	0.224667	4.16893	0.850667	0.975794	1.839	1.88271
382	389	PLLGGGIF	31.6657	1.4558	44.211	3.00058	51.7917	0.547131	61.373	0.642132		33.539	0.731074	43.6787	1.44797	50.1923	0.350152	58.8167	1.10021					-1.87333	2.18688	0.532333	4.44855	1.59933	0.897283	2.55633	1.74234
390	401	RRNRSLESIGRA	19.3377	0.729685	24.682	1.13614	33.829	0.640287	55.6477	2.24648		20.763	0.327977	24.4517	1.59099	31.6433	2.00133	51.1337	1.38829					-1.42533	1.05766	0.230333	2.72713	2.18567	2.64162	4.514	3.63476
390	408	RRNRSLESIGRANAEGTSL	10.828	0.548765	13.691	0.325664	26.428	0.289674	58.4233	1.01125		11.2947	0.13832	13.8423	0.753608	21.8157	0.806718	54.721	0.83627					-0.466667	0.687085	-0.151333	1.07927	4.61233	1.09639	3.70233	1.84753
396	408	ESIGRANAEGTSL	1.21767	0.0660177	2.50833	0.192056	21.3217	2.72685	72.209	1.0365		1.34433	0.0664254	2.556	0.093145	11.323	0.820982	67.2097	1.84919					-0.126667	0.132443	-0.0476667	0.285201	9.99867	3.54783	4.99933	2.88569
397	408	SIGRANAEGTSL	1.261	0.345704	2.747	0.270801	23.7827	1.81666	72.814	0.886115		1.39333	0.480981	2.879	0.397735	11.7123	0.0488501	67.8023	1.63266					-0.132333	0.826684	-0.132	0.668536	12.0703	1.86551	5.01167	2.51877
398	408	IGRANAEGTSL	1.51667	0.177686	2.91167	0.223178	23.6767	1.67967	71.5607	1.02341		1.38967	0.184755	2.97167	0.13415	11.7697	2.04527	66.9133	1.4605					0.127	0.362441	-0.06	0.357328	11.907	3.72494	4.64733	2.48391
400	408	RANAEGTSL	1.288	0.23087	2.50267	0.0938314	24.846	2.19973	71.1277	2.2749		1.24767	0.242451	2.285	0.252056	18.1387	1.03862	67.473	1.55469					0.0403333	0.473321	0.217667	0.345887	6.70733	3.23835	3.65467	3.82959
402	408	NAEGTSL	1.43333	0.155362	3.191	0.43579	25.3507	1.36861	76.997	0.809197		1.33833	0.167357	3.453	0.234717	15.4077	0.531704	70.4797	0.636608					0.095	0.322719	-0.262	0.670507	9.943	1.90031	6.51733	1.4458
409	417	AITRYGPNF	9.60833	0.5076	14.5183	1.02044	39.3267	0.806596	74.9437	0.384534		9.558	0.335107	14.9663	1.01126	36.9817	0.212013	72.98	1.94434					0.0503333	0.842707	-0.448	2.0317	2.345	1.01861	1.96367	2.32888
409	419	AITRYGPNFEL	6.25533	0.477444	9.82767	0.754815	28.6123	0.663816	63.3047	0.0745676		6.26367	0.256251	9.83867	0.559496	26.7157	0.283045	60.412	1.57524					-0.00833333	0.733694	-0.011	1.31431	1.89667	0.946861	2.89267	1.64981
409	420	AITRYGPNFELQ	5.791	0.314663	9.01233	0.790103	26.2383	0.240544	58.5557	0.643719		6.022	0.287522	9.46567	0.428388	24.568	0.43567	55.3327	1.53201					-0.231	0.602185	-0.453333	1.21849	1.67033	0.676213	3.223	2.17573
409	421	AITRYGPNFELQY	4.94533	0.483812	7.89033	0.707938	22.698	0.472318	53.095	0.426525		5.00333	0.317705	8.665	0.155271	21.0087	0.47868	49.205	1.55851					-0.058	0.801517	-0.774667	0.863209	1.68933	0.950997	3.89	1.98503
420	427	QYMYDPSN	4.288	0.482434	13.4037	1.3949	35.2713	1.10581	55.2327	1.09434		4.46467	0.152073	15.018	2.12253	34.478	1.69155	53.5967	1.80667					-0.176667	0.634508	-1.61433	3.51743	0.793333	2.79736	1.636	2.90101
421	427	YMYDPSN	5.151	0.27948	15.822	1.94216	41.8393	0.69998	61.3527	0.532596		5.42567	0.19679	17.092	2.34202	41.0777	0.657474	60.444	1.4767					-0.274667	0.47627	-1.27	4.28419	0.761667	1.35745	0.908667	2.00929
422	427	MYDPSN	6.11	0.958293	20.5693	2.24643	53.4547	0.0921159	64.0873	1.41009		6.486	0.498735	21.4773	2.40617	51.8597	1.21593	62.4333	1.34914					-0.376	1.45703	-0.908	4.6526	1.595	1.30805	1.654	2.75923
422	430	MYDPSNAAL	3.76033	0.44658	13.8137	1.22208	44.864	0.544787	70.6043	0.487826		4.33433	0.506535	14.1787	1.69532	42.022	1.08025	68.025	1.913					-0.574	0.953114	-0.365	2.9174	2.842	1.62503	2.57933	2.40082
422	434	MYDPSNAALHGLQ	1.75433	0.568155	7.96333	0.584565	36.309	0.681577	67.4073	1.86121		1.86333	0.945341	8.699	1.21108	30.586	1.25664	62.4923	2.48029					-0.109	1.5135	-0.735667	1.79564	5.723	1.93822	4.915	4.3415
422	435	MYDPSNAALHGLQE	2.13433	0.285631	7.793	0.972784	33.6247	1.55859	65.4297	1.45102		2.94033	0.146439	9.09567	0.988323	29.0133	0.658116	61.3047	1.75725					-0.806	0.43207	-1.30267	1.96111	4.61133	2.21671	4.125	3.20827
422	439	MYDPSNAALHGLQEAEST	1.757	0.358515	8.45833	1.63651	40.4507	0.871516	75.5873	1.60038		2.451	0.129526	9.23067	1.01378	34.143	2.95994	72.0837	3.25208					-0.694	0.488041	-0.772333	2.65029	6.30767	3.83145	3.50367	4.85246
422	441	MYDPSNAALHGLQEAESTYL	1.66067	0.0999467	7.53667	1.24683	40.9633	0.682286	72.851	0.207849		1.79367	0.175845	7.497	0.871593	35.243	1.04445	69.7077	2.87919					-0.133	0.275791	0.0396667	2.11842	5.72033	1.72674	3.14333	3.08704
428	435	AALHGLQE	0.932667	0.186701	2.78333	0.395432	21.7727	1.06091	64.9763	0.983975		0.958333	0.187239	2.67133	0.767975	15.3943	1.66643	59.3863	1.20933					-0.0256667	0.37394	0.112	1.16341	6.37833	2.72734	5.59	2.1933
428	438	AALHGLQEAES	0.416333	0.478306	2.77667	0.615078	26.87	1.60004	65.7977	0.555509		0.479333	0.401886	2.93733	0.510402	20.881	2.59074	59.8213	0.954706					-0.063	0.880192	-0.160667	1.12548	5.989	4.19078	5.97633	1.51022
428	441	AALHGLQEAESTYL	0.988	0.165653	5.36367	0.988849	37.882	0.738529	68.105	1.08192		1.09433	0.0956312	5.598	0.996444	31.926	1.71865	64.477	2.0431					-0.106333	0.261284	-0.234333	1.98529	5.956	2.45718	3.628	3.12502
431	435	HGLQE	1.197	0.805313	3.54433	0.564085	19.6823	2.21849	69.544	0.4269		1.61933	0.609752	3.66867	0.51288	16.043	1.625	63.744	2.40637					-0.422333	1.41506	-0.124333	1.07697	3.63933	3.84349	5.8	2.83327
431	437	HGLQEAE	0.306333	1.00158	1.91133	0.665733	18.384	2.02732	53.0517	1.69026		0.711667	0.038553	2.87767	1.12273	14.2637	1.01037	48.2703	0.758852					-0.405333	1.04013	-0.966333	1.78846	4.12033	3.03768	4.78133	2.44911
431	438	HGLQEAES	0.968667	0.462349	3.77	0.723733	29.5213	1.52481	68.42	1.02897		0.895667	0.384828	3.49	0.640866	23.4787	0.890758	62.9457	0.929936					0.073	0.847176	0.28	1.3646	6.04267	2.41556	5.47433	1.95891
431	439	HGLQEAEST	1.077	0.138011	6.073	1.10869	38.6767	1.61962	74.2077	1.43545		1.12667	0.0808538	6.17833	0.884711	32.9067	2.13348	70.187	1.33839					-0.0496667	0.218865	-0.105333	1.9934	5.77	3.7531	4.02067	2.77384
431	441	HGLQEAESTYL	1.194	0.101725	6.27867	0.954659	42.3723	1.05225	71.2363	0.515652		1.24767	0.141797	6.41033	1.14993	36.6093	0.459755	68.4477	1.91187					-0.0536667	0.243522	-0.131667	2.10459	5.763	1.51201	2.78867	2.42753
436	441	AESTYL	1.81133	0.292372	11.303	1.60806	59.8123	0.520408	76.0247	0.725772		2.076	0.252097	11.8517	2.27053	55.063	1.03283	74.8523	1.56094					-0.264667	0.544469	-0.548667	3.87858	4.74933	1.55324	1.17233	2.28671
442	446	ASMLD	29.6587	1.9948	53.6097	3.01814	70.694	1.2609	74.711	0.554328		31.845	0.520907	55.0573	2.98638	70.146	1.76907	73.6497	1.57943					-2.18633	2.51571	-1.44767	6.00452	0.548	3.02998	1.06133	2.13376

## Sheet: #D
			TgMAF1B									TgMAF1B with RalGAP												Apo - Complex
Start	End	Sequence	0.3s	SD	3s	SD	30s	SD	300s	SD		0.3s	SD	3s	SD	30s	SD	300s	SD					0.3s	SD	3s	SD	30s	SD	300s	SD
146	165	GSTSGSGHHHHHHSSGRENL	2.06	0.108862	2.30767	0.257104	2.20733	0.08177	2.41433	0.148527		2.19567	0.222967	2.133	0.123077	2.35833	0.0990774	2.357	0.202475					-0.135667	0.331829	0.174667	0.380181	-0.151	0.180847	0.0573333	0.351002
166	174	YFQGSMGSQ	4.36633	0.182004	4.591	0.269605	4.71567	0.0730023	4.72567	0.0466083		4.595	0.0774403	4.58467	0.163971	4.648	0.0519711	4.66233	0.0955057					-0.228667	0.259444	0.00633333	0.433576	0.0676667	0.124973	0.0633333	0.142114
166	177	YFQGSMGSQTVD	4.53133	0.14342	5.333	0.336046	6.21433	0.0870077	6.69933	0.0630582		4.74267	0.0455448	5.32867	0.189616	6.01867	0.025697	6.59133	0.139105		Total Deuteron Incorporation	1		-0.211333	0.188965	0.00433333	0.525662	0.195667	0.112705	0.108	0.202164		Difference in total Deuteron Incorporation	-0.41
166	178	YFQGSMGSQTVDL	4.34133	0.191291	5.17533	0.356159	6.28133	0.0665232	7.38733	0.0248261		4.51067	0.0554106	5.12867	0.164491	6.03567	0.0479618	7.22567	0.224023			2		-0.169333	0.246702	0.0466667	0.52065	0.245667	0.114485	0.161667	0.248849
176	180	VDLSC	0.889667	0.060136	1.60867	0.0905226	2.12067	0.0376076	2.24133	0.0170098		0.955667	0.0155349	1.65167	0.0894893	2.10433	0.0531445	2.20933	0.0470779			3		-0.066	0.0756709	-0.043	0.180012	0.0163333	0.0907521	0.032	0.0640878
177	182	DLSCLS	0.329667	0.0349619	1.01833	0.0812917	2.19833	0.0988551	2.85067	0.0343851		0.348333	0.00680686	1.076	0.119034	2.12533	0.0265016	2.84	0.0548361			4		-0.0186667	0.0417687	-0.0576667	0.200325	0.073	0.125357	0.0106667	0.0892212
179	185	SCLSGTT	0.232667	0.0559404	0.983333	0.156027	2.851	0.133503	4.10667	0.142837		0.295667	0.0910897	0.999	0.113261	2.66267	0.182719	3.878	0.0240208			5		-0.063	0.14703	-0.0156667	0.269287	0.188333	0.316222	0.228667	0.166858
179	188	SCLSGTTVRF	0.188333	0.0191398	0.588667	0.0635164	2.38433	0.0512868	5.37533	0.074467		0.188	0.0147309	0.588	0.0675352	2.08367	0.0482321	4.917	0.150821			6		0.000333333	0.0338708	0.000666667	0.131052	0.300667	0.0995189	0.458333	0.225288			0.41
179	220	SCLSGTTVRFFGPSHHFGGFTPLYDPAPDKRVATVDAGANAL	2.05667	0.14229	3.58167	0.340544	6.65	0.105304	11.0883	0.148863		2.149	0.0826136	3.70533	0.209381	6.272	0.0677348	10.3103	0.37065			7		-0.0923333	0.224903	-0.123667	0.549925	0.378	0.173039	0.778	0.519513
181	188	LSGTTVRF	0.116	0.0141774	0.328	0.0326956	1.525	0.0450444	4.10633	0.0604345		0.125667	0.00602771	0.330333	0.0353883	1.30033	0.0162583	3.64333	0.0604511			8		-0.00966667	0.0202052	-0.00233333	0.0680839	0.224667	0.0613028	0.463	0.120886
182	188	SGTTVRF	0.108333	0.00986577	0.213667	0.0147422	1.121	0.0590931	3.504	0.0578878		0.106333	0.0140119	0.22	0.0292062	0.919667	0.0253246	3.14433	0.0465761			9		0.002	0.0238777	-0.00633333	0.0439484	0.201333	0.0844177	0.359667	0.104464
186	220	VRFFGPSHHFGGFTPLYDPAPDKRVATVDAGANAL	2.04433	0.118154	3.46433	0.271001	5.70067	0.100977	8.26633	0.106922		2.12167	0.0654319	3.452	0.194198	5.36767	0.0295014	7.69133	0.286764					-0.0773333	0.183586	0.0123333	0.465199	0.333	0.130478	0.575	0.393686
189	212	FGPSHHFGGFTPLYDPAPDKRVAT	0.823333	0.0695869	2.09767	0.210267	3.96833	0.0720578	4.728	0.11204		0.873333	0.0353601	2.21467	0.174543	3.88233	0.011547	4.57533	0.137311					-0.05	0.104947	-0.117	0.384811	0.086	0.0836049	0.152667	0.249351
189	217	FGPSHHFGGFTPLYDPAPDKRVATVDAGA	0.881667	0.0910458	2.137	0.191867	4.21867	0.0856582	5.62967	0.100898		1.09467	0.0803638	2.462	0.202771	4.365	0.105014	5.571	0.199088					-0.213	0.17141	-0.325	0.394638	-0.146333	0.190673	0.0586667	0.299986
189	219	FGPSHHFGGFTPLYDPAPDKRVATVDAGANA	1.897	0.0992018	3.25833	0.231018	5.33567	0.0912816	6.941	0.103479		2.011	0.125527	3.25867	0.162531	5.05467	0.148379	6.488	0.22098					-0.114	0.224729	-0.000333333	0.393549	0.281	0.239661	0.453	0.324459
189	220	FGPSHHFGGFTPLYDPAPDKRVATVDAGANAL	2.01033	0.119851	3.338	0.269201	5.40867	0.0793998	7.293	0.103155		2.132	0.0404475	3.43167	0.202139	5.25	0.023	7.00033	0.225074					-0.121667	0.160299	-0.0936667	0.47134	0.158667	0.1024	0.292667	0.328229
213	221	VDAGANALF	0.984667	0.0873002	1.12033	0.111648	1.30367	0.0046188	2.19067	0.0406489		1.113	0.0639296	1.09867	0.0594671	1.19367	0.0147422	2.05867	0.0251064					-0.128333	0.15123	0.0216667	0.171115	0.11	0.019361	0.132	0.0657553
220	231	LFIGGGGLNGQF	2.148	0.0766094	2.67767	0.213533	3.63533	0.0386307	5.62	0.025865		2.25367	0.0315647	2.61867	0.119236	3.48933	0.0165025	5.53	0.119787					-0.105667	0.108174	0.059	0.332769	0.146	0.0551333	0.09	0.145652
220	250	LFIGGGGLNGQFAKTLLEEAEKHGIRLTPEE	3.02567	0.183919	3.91667	0.363441	5.82633	0.0696156	9.51833	0.101106		3.115	0.100955	3.79933	0.109861	5.459	0.0850647	9.094	0.32123					-0.0893333	0.284875	0.117333	0.473301	0.367333	0.15468	0.424333	0.422336
221	231	FIGGGGLNGQF	2.28333	0.0896456	2.81033	0.208644	3.77	0.0650922	5.67067	0.0136504		2.39067	0.0412836	2.78567	0.122231	3.639	0.0243311	5.60033	0.140005					-0.107333	0.130929	0.0246667	0.330875	0.131	0.0894233	0.0703333	0.153655
222	231	IGGGGLNGQF	2.085	0.0987269	2.61667	0.152152	3.508	0.0343948	5.078	0.0756241		2.154	0.0530189	2.603	0.123122	3.406	0.047085	4.99133	0.131127					-0.069	0.151746	0.0136667	0.275274	0.102	0.0814798	0.0866667	0.206751
222	250	IGGGGLNGQFAKTLLEEAEKHGIRLTPEE	2.71533	0.161159	3.535	0.301468	5.23467	0.0488501	8.57133	0.179695		2.84533	0.0895842	3.485	0.114896	4.91233	0.044859	8.344	0.364103					-0.13	0.250744	0.05	0.416364	0.322333	0.0937091	0.227333	0.543798
222	262	IGGGGLNGQFAKTLLEEAEKHGIRLTPEELSQHSQRIQQSL	2.19067	0.155017	2.97967	0.294694	4.978	0.0579741	9.476	0.301498		2.25333	0.069673	2.76667	0.102652	4.28133	0.0215019	8.69467	0.399813					-0.0626667	0.22469	0.213	0.397345	0.696667	0.0794761	0.781333	0.701311
232	251	AKTLLEEAEKHGIRLTPEEL	1.62867	0.123791	2.09567	0.185705	3.42	0.0474447	5.62633	0.156219		1.59667	0.064221	2.00767	0.0817333	3.08867	0.0482735	5.38033	0.287028					0.032	0.188012	0.088	0.267438	0.331333	0.0957182	0.246	0.443247
236	251	LEEAEKHGIRLTPEEL	1.471	0.0485695	1.84767	0.133227	2.96133	0.0362951	4.534	0.0425793		1.405	0.0651844	1.76833	0.0705998	2.552	0.00953939	4.116	0.0918205					0.066	0.113754	0.0793333	0.203826	0.409333	0.0458345	0.418	0.1344
237	250	EEAEKHGIRLTPEE	1.63433	0.0860717	2.13667	0.14518	3.321	0.0766877	4.91767	0.0775005		1.629	0.08937	2.001	0.146564	3.03033	0.101594	4.61433	0.123622					0.00533333	0.175442	0.135667	0.291744	0.290667	0.178282	0.303333	0.201122
237	262	EEAEKHGIRLTPEELSQHSQRIQQSL	1.11933	0.0518298	1.467	0.0650231	2.84833	0.0663425	5.583	0.0807279		1.06333	0.0474377	1.37867	0.0489524	2.30767	0.0483873	4.89333	0.183805					0.056	0.0992675	0.0883333	0.113975	0.540667	0.11473	0.689667	0.264533
238	250	EAEKHGIRLTPEE	1.555	0.044441	2.026	0.0938243	3.168	0.0977701	4.592	0.0678454		1.542	0.0238956	1.897	0.120079	2.85233	0.096033	4.35733	0.0614356					0.013	0.0683366	0.129	0.213903	0.315667	0.193803	0.234667	0.129281
239	250	AEKHGIRLTPEE	1.51767	0.0587736	1.976	0.110123	3.10367	0.0453689	4.34833	0.0921973		1.48533	0.0145717	1.839	0.0941754	2.75933	0.0948543	4.10967	0.0898684					0.0323333	0.0733452	0.137	0.204298	0.344333	0.140223	0.238667	0.182066
239	262	AEKHGIRLTPEELSQHSQRIQQSL	1.04467	0.0644696	1.386	0.0848587	2.729	0.0389744	5.232	0.0550545		0.974333	0.0130512	1.24333	0.0621155	2.10033	0.0100167	4.50733	0.126895					0.0703333	0.0775208	0.142667	0.146974	0.628667	0.048991	0.724667	0.181949
243	254	GIRLTPEELSQH	1.49967	0.0665307	1.96	0.11153	3.07333	0.0527857	4.28967	0.0705856		1.48667	0.0195533	1.83067	0.0934897	2.748	0.0920489	4.07333	0.0822456					0.013	0.086084	0.129333	0.20502	0.325333	0.144835	0.216333	0.152831
251	262	LSQHSQRIQQSL	0.0706667	0.0135769	0.0926667	0.00208167	0.318667	0.0090185	0.894	0.0182483		0.081	0.0153948	0.0853333	0.012897	0.185667	0.0140119	0.719333	0.0136504					-0.0103333	0.0289717	0.00733333	0.0149787	0.133	0.0230304	0.174667	0.0318987
252	262	SQHSQRIQQSL	0.081	0.004	0.0993333	0.00776745	0.313667	0.00503322	0.868	0.0185203		0.0783333	0.00208167	0.0953333	0.00550757	0.188667	0.0125033	0.701333	0.0296704					0.00266667	0.00608167	0.004	0.013275	0.125	0.0175366	0.166667	0.0481907
254	262	HSQRIQQSL	0.074	0.0236432	0.0803333	0.0110604	0.29	0.0345109	0.827333	0.0315331		0.0596667	0.0387341	0.067	0.00818535	0.163333	0.0386954	0.696667	0.0334714					0.0143333	0.0623773	0.0133333	0.0192458	0.126667	0.0732063	0.130667	0.0650044
263	273	LRRAVKSPGKL	0.111333	0.0150444	0.284333	0.0173877	1.023	0.0251595	2.13267	0.0840555		0.134	0.017088	0.352333	0.0284312	1.02833	0.0215484	1.945	0.0519711					-0.0226667	0.0321324	-0.068	0.0458189	-0.00533333	0.0467079	0.187667	0.136027
263	275	LRRAVKSPGKLVE	0.138	0.007	0.433	0.0502295	1.65567	0.018037	2.80167	0.0717031		0.158	0.013	0.464	0.043715	1.53333	0.0455229	2.60067	0.053929					-0.02	0.02	-0.031	0.0939445	0.122333	0.0635599	0.201	0.125632
263	276	LRRAVKSPGKLVEL	0.143333	0.0150444	0.427667	0.0409919	1.71067	0.0159478	3.158	0.0564535		0.149	0.023516	0.456333	0.033126	1.54833	0.028006	2.78067	0.0368556					-0.00566667	0.0385603	-0.0286667	0.0741179	0.162333	0.0439538	0.377333	0.0933091
263	285	LRRAVKSPGKLVELDTGVASPVF	3.789	0.170115	4.314	0.294461	5.805	0.118823	7.78967	0.132787		1.183	0.0570877	3.56033	0.182968	5.42567	0.0489524	6.89467	0.232126					2.606	0.227202	0.753667	0.477429	0.379333	0.167776	0.895	0.364912
264	273	RRAVKSPGKL	0.103667	0.0144338	0.285333	0.0296873	0.960333	0.0148436	1.83333	0.0540123		0.13	0.0135277	0.342	0.0284781	0.977333	0.0176163	1.73267	0.0369098					-0.0263333	0.0279615	-0.0566667	0.0581653	-0.017	0.0324599	0.100667	0.0909221
264	275	RRAVKSPGKLVE	0.136667	0.0325167	0.409333	0.0350761	1.62867	0.0408697	2.59533	0.0234592		0.170667	0.0221435	0.483667	0.0581062	1.568	0.037027	2.462	0.0387427					-0.034	0.0546601	-0.0743333	0.0931823	0.0606667	0.0778967	0.133333	0.0622019
274	285	VELDTGVASPVF	3.73067	0.154966	3.99867	0.265332	4.272	0.0157162	5.346	0.0216564		0.964	0.0793032	3.16267	0.219436	4.138	0.0266271	4.80333	0.141991					2.76667	0.234269	0.836	0.484769	0.134	0.0423433	0.542667	0.163647
276	285	LDTGVASPVF	3.191	0.145434	3.44367	0.197285	3.62733	0.0265769	4.243	0.0345109		0.476667	0.0130128	2.63633	0.189774	3.508	0.0268514	3.87367	0.117023					2.71433	0.158447	0.807333	0.387059	0.119333	0.0534284	0.369333	0.151534
277	285	DTGVASPVF	2.45667	0.0984344	2.64733	0.145001	2.771	0.0473181	3.40233	0.0254231		0.414	0.024	2.03733	0.132455	2.66667	0.0346458	3.054	0.0619435					2.04267	0.122434	0.61	0.277456	0.104333	0.0819639	0.348333	0.0873666
279	285	GVASPVF	1.43567	0.075295	1.59133	0.060781	1.694	0.00655744	2.267	0.0626498		0.342667	0.0438444	1.264	0.116666	1.645	0.0618789	1.95667	0.0951963					1.093	0.119139	0.327333	0.177447	0.049	0.0684364	0.310333	0.157846
286	298	ARSFGFVPVVPGL	0.275	0.0373229	0.807333	0.0801582	2.01767	0.0359073	2.39067	0.0246644		0.308333	0.0150444	0.882	0.094255	2.01433	0.0250067	2.37933	0.0166233					-0.0333333	0.0523673	-0.0746667	0.174413	0.00333333	0.060914	0.0113333	0.0412877
286	299	ARSFGFVPVVPGLM	0.434667	0.0327159	1.29267	0.129624	3.01033	0.0397157	3.37733	0.0261024		0.474333	0.0195533	1.37567	0.140575	3.00267	0.0202567	3.35833	0.0418848					-0.0396667	0.0522693	-0.083	0.270199	0.00766667	0.0599723	0.019	0.0679871
287	299	RSFGFVPVVPGLM	0.454	0.0599083	1.364	0.153287	3.05067	0.0568888	3.32967	0.0623244		0.49	0.0433013	1.41633	0.174855	3.07267	0.103467	3.36967	0.0115902					-0.036	0.10321	-0.0523333	0.328142	-0.022	0.160355	-0.04	0.0739146
289	299	FGFVPVVPGLM	0.330667	0.0295691	1.28267	0.181907	2.767	0.139904	3.03267	0.0352751		0.428333	0.038175	1.31033	0.196627	2.78833	0.0791096	3.09467	0.0337095					-0.0976667	0.0677442	-0.0276667	0.378535	-0.0213333	0.219013	-0.062	0.0689847
300	313	WEESEVGPNVGVTF	0.917333	0.0568888	1.32833	0.127884	2.45067	0.0134288	3.44667	0.0115902		0.959667	0.0318957	1.33467	0.0728583	2.341	0.0305123	3.369	0.10933					-0.0423333	0.0887844	-0.00633333	0.200742	0.109667	0.0439411	0.0776667	0.12092
304	313	EVGPNVGVTF	0.118667	0.0499032	0.232333	0.109546	0.652	0.0776209	1.44733	0.129454		0.117333	0.0530031	0.207667	0.0869272	0.657333	0.127288	1.32567	0.1345					0.00133333	0.102906	0.0246667	0.196473	-0.00533333	0.204909	0.121667	0.263954
313	330	FVHILKPEVTPYGNLNNN	1.02133	0.105377	1.42733	0.0700381	2.54467	0.0975209	3.64933	0.084388		1.18433	0.0312623	1.49533	0.0627482	2.53467	0.0746615	3.56767	0.0630106					-0.163	0.136639	-0.068	0.132786	0.01	0.172182	0.0816667	0.147399
314	327	VHILKPEVTPYGNL	0.974	0.0510979	1.337	0.0868504	2.35533	0.0191398	2.77733	0.0200333		1.02833	0.0300888	1.385	0.0733212	2.26233	0.00896289	2.71633	0.0635164					-0.0543333	0.0811867	-0.048	0.160172	0.093	0.0281027	0.061	0.0835497
314	329	VHILKPEVTPYGNLNN	1.06333	0.0490951	1.44933	0.0995205	2.635	0.0165227	3.57133	0.0266333		1.12467	0.0263122	1.507	0.0802247	2.52833	0.0175594	3.45933	0.0550757					-0.0613333	0.0754074	-0.0576667	0.179745	0.106667	0.0340821	0.112	0.081709
314	330	VHILKPEVTPYGNLNNN	1.052	0.0459021	1.44533	0.101845	2.634	0.0135277	3.625	0.0230651		1.11067	0.025658	1.499	0.0767398	2.52867	0.0146401	3.522	0.0525642					-0.0586667	0.0715601	-0.0536667	0.178584	0.105333	0.0281679	0.103	0.0756294
314	332	VHILKPEVTPYGNLNNNVM	1.00467	0.0546016	1.38	0.0940638	2.52133	0.0123423	3.45333	0.0411866		1.06433	0.0250267	1.42367	0.0670099	2.38233	0.00665833	3.329	0.0650922					-0.0596667	0.0796282	-0.0436667	0.161074	0.139	0.0190007	0.124333	0.106279
314	333	VHILKPEVTPYGNLNNNVMM	1.04367	0.0525769	1.41867	0.10951	2.56333	0.0168028	3.55667	0.0292632		1.08967	0.0251462	1.47067	0.0731186	2.455	0.0288271	3.42367	0.0791033					-0.046	0.0777232	-0.052	0.182628	0.108333	0.0456298	0.133	0.108366
328	333	NNNVMM	0.00866667	0.0011547	0.0303333	0.0085049	0.035	0.0177764	0.0346667	0.0233524		0.032	0.006	0.039	0.008544	0.026	0.023388	0.0373333	0.0136504					-0.0233333	0.0071547	-0.00866667	0.0170489	0.009	0.0411644	-0.00266667	0.0370028
333	346	MYTVAPSGAAPDKT	2.101	0.0919837	2.74333	0.128508	3.69633	0.0106927	5.033	0.110241		2.25933	0.0318172	2.77	0.16628	3.563	0.0629524	4.88133	0.100828					-0.158333	0.123801	-0.0266667	0.294788	0.133333	0.073645	0.151667	0.211069
333	349	MYTVAPSGAAPDKTYSL	1.76433	0.0995707	2.50333	0.169913	4.34233	0.087134	6.53667	0.0419563		1.82133	0.0615169	2.54267	0.128784	4.09133	0.00585947	6.144	0.176247					-0.057	0.161088	-0.0393333	0.298697	0.251	0.0929935	0.392667	0.218203
334	346	YTVAPSGAAPDKT	2.103	0.0786193	2.72867	0.148769	3.70267	0.00929157	5.11433	0.124468		2.238	0.028	2.706	0.145145	3.55167	0.0642365	4.92067	0.102647					-0.135	0.106619	0.0226667	0.293914	0.151	0.0735281	0.193667	0.227115
334	349	YTVAPSGAAPDKTYSL	1.79033	0.0724592	2.57367	0.170418	4.441	0.058643	6.647	0.0515655		1.86867	0.0489932	2.58967	0.140678	4.163	0.0266271	6.269	0.163515					-0.0783333	0.121452	-0.016	0.311096	0.278	0.08527	0.378	0.21508
334	350	YTVAPSGAAPDKTYSLA	1.74133	0.0747418	2.50367	0.170661	4.31667	0.0606163	6.685	0.071861		1.81333	0.0342394	2.515	0.137153	4.07567	0.0359212	6.23867	0.165772					-0.072	0.108981	-0.0113333	0.307815	0.241	0.0965375	0.446333	0.237633
334	364	YTVAPSGAAPDKTYSLAYKTTIAGVIGAAAA	1.12167	0.0828513	1.716	0.139796	3.24667	0.0325013	6.19933	0.161215		1.182	0.0308058	1.77033	0.0570117	3.033	0.0485695	5.48267	0.165808					-0.0603333	0.113657	-0.0543333	0.196808	0.213667	0.0810708	0.716667	0.327023
350	364	AYKTTIAGVIGAAAA	0.117	0.0121655	0.121333	0.00907377	0.17	0.001	0.591333	0.0248261		0.126	0.0134536	0.137667	0.00568624	0.162667	0.0147422	0.468	0.0225167					-0.009	0.0256191	-0.0163333	0.01476	0.00733333	0.0157422	0.123333	0.0473427
351	378	YKTTIAGVIGAAAAYNDTPAGQQYPVQG	0.649667	0.0306159	1.012	0.0759408	1.72133	0.0232881	3.19933	0.0284312		0.498333	0.0395517	0.892	0.0650231	1.55433	0.0249867	2.79033	0.0365011					0.151333	0.0701676	0.12	0.140964	0.167	0.0482747	0.409	0.0649323
351	408	YKTTIAGVIGAAAAYNDTPAGQQYPVQGLRLPLLGGGIFRRNRSLESIGRANAEGTSL	3.57733	0.205685	5.2	0.414337	8.79067	0.112536	15.127	0.233951		3.54067	0.0901795	5.07667	0.175569	7.87667	0.0366924	13.9993	0.507872					0.0366667	0.295864	0.123333	0.589905	0.914	0.149228	1.12767	0.741823
362	389	AAAYNDTPAGQQYPVQGLRLPLLGGGIF	2.483	0.135503	3.725	0.29394	5.42033	0.0202073	7.45533	0.096111		2.42967	0.049813	3.639	0.165055	5.264	0.0353412	6.97367	0.160516					0.0533333	0.185316	0.086	0.458995	0.156333	0.0555485	0.481667	0.256627
362	408	AAAYNDTPAGQQYPVQGLRLPLLGGGIFRRNRSLESIGRANAEGTSL	3.64567	0.271531	5.41033	0.524306	9.21433	0.108247	15.9983	0.211576		3.66567	0.186929	5.337	0.230089	8.31067	0.178422	14.9833	0.656797					-0.02	0.45846	0.0733333	0.754395	0.903667	0.286668	1.015	0.868373
365	378	YNDTPAGQQYPVQG	0.506333	0.0311823	0.866667	0.0585349	1.53967	0.0118462	2.75867	0.0395011		0.324333	0.0180093	0.741667	0.0695006	1.397	0.003	2.42633	0.0205508					0.182	0.0491915	0.125	0.128035	0.142667	0.0148462	0.332333	0.0600518
365	381	YNDTPAGQQYPVQGLRL	0.537667	0.0325167	0.885	0.048775	1.54567	0.0273008	2.71133	0.0453248		0.349667	0.0181751	0.762333	0.0610109	1.389	0.0185203	2.42433	0.0365559					0.188	0.0506917	0.122667	0.109786	0.156667	0.0458211	0.287	0.0818806
365	389	YNDTPAGQQYPVQGLRLPLLGGGIF	2.465	0.125861	3.719	0.274403	5.43933	0.0351046	7.36733	0.0615819		2.40467	0.040464	3.601	0.169576	5.229	0.0536749	6.891	0.155885					0.0603333	0.166325	0.118	0.443979	0.210333	0.0887796	0.476333	0.217466
365	395	YNDTPAGQQYPVQGLRLPLLGGGIFRRNRSL	3.159	0.198464	4.79767	0.407007	7.114	0.00608276	9.13	0.0756241		3.14367	0.0937248	4.71367	0.199555	6.756	0.041509	8.56067	0.335524					0.0153333	0.292189	0.084	0.606562	0.358	0.0475918	0.569333	0.411148
365	408	YNDTPAGQQYPVQGLRLPLLGGGIFRRNRSLESIGRANAEGTSL	3.61867	0.256703	5.36333	0.453186	9.13833	0.114234	15.7703	0.243529		3.665	0.143931	5.29433	0.22268	8.28733	0.139894	14.716	0.646532					-0.0463333	0.400633	0.069	0.675866	0.851	0.254128	1.05433	0.89006
379	389	LRLPLLGGGIF	1.96533	0.0820752	2.909	0.212111	4.01833	0.0430039	4.761	0.0550727		2.07267	0.0265016	2.89067	0.121743	3.95033	0.0351331	4.61367	0.0950912					-0.107333	0.108577	0.0183333	0.333854	0.068	0.078137	0.147333	0.150164
382	389	PLLGGGIF	1.89967	0.0875233	2.653	0.180144	3.10733	0.032532	3.68233	0.038553		2.01233	0.0440038	2.62067	0.0869272	3.01167	0.0211975	3.52867	0.0660404					-0.112667	0.131527	0.0323333	0.267072	0.0956667	0.0537295	0.153667	0.104593
390	401	RRNRSLESIGRA	1.93367	0.0727622	2.468	0.113697	3.38333	0.0640495	5.56467	0.224502		2.07667	0.0328684	2.44533	0.159124	3.16433	0.200323	5.11333	0.138782					-0.143	0.105631	0.0226667	0.272821	0.219	0.264373	0.451333	0.363284
390	408	RRNRSLESIGRANAEGTSL	1.84033	0.0932166	2.32767	0.0551936	4.493	0.049	9.932	0.172267		1.92	0.023388	2.35333	0.128337	3.70867	0.137537	9.30267	0.141892					-0.0796667	0.116605	-0.0256667	0.18353	0.784333	0.186537	0.629333	0.314159
396	408	ESIGRANAEGTSL	0.133667	0.0070946	0.276	0.0208087	2.34567	0.300171	7.94267	0.113905		0.148	0.0072111	0.281333	0.0100167	1.24567	0.0901628	7.39333	0.203316					-0.0143333	0.0143057	-0.00533333	0.0308253	1.1	0.390333	0.549333	0.317221
397	408	SIGRANAEGTSL	0.126333	0.0347035	0.274667	0.0271539	2.37833	0.181291	7.281	0.0886115		0.139333	0.0478156	0.287667	0.0395769	1.17133	0.0046188	6.78033	0.163512					-0.013	0.0825191	-0.013	0.0667308	1.207	0.18591	0.500667	0.252124
398	408	IGRANAEGTSL	0.136333	0.0156312	0.262	0.0202978	2.131	0.150901	6.44033	0.092029		0.125	0.0167033	0.267333	0.0119304	1.05933	0.184289	6.022	0.131389					0.0113333	0.0323345	-0.00533333	0.0322281	1.07167	0.335189	0.418333	0.223418
400	408	RANAEGTSL	0.0903333	0.0162583	0.175333	0.0064291	1.73933	0.153692	4.979	0.159446		0.0873333	0.0168028	0.16	0.0173494	1.26967	0.0725902	4.72333	0.108859					0.003	0.0330611	0.0153333	0.0237785	0.469667	0.226283	0.255667	0.268305
402	408	NAEGTSL	0.0716667	0.00814453	0.159667	0.0222336	1.26733	0.0683398	3.85	0.0401497		0.067	0.00888819	0.172667	0.0117189	0.770333	0.0265769	3.524	0.0321403					0.00466667	0.0170327	-0.013	0.0339525	0.497	0.0949168	0.326	0.07229
409	417	AITRYGPNF	0.576333	0.0299555	0.871	0.0610983	2.35967	0.0485009	4.49633	0.0231805		0.573667	0.0198578	0.898	0.0603241	2.219	0.01249	4.379	0.116632					0.00266667	0.0498134	-0.027	0.121422	0.140667	0.0609909	0.117333	0.139812
409	419	AITRYGPNFEL	0.500333	0.0377403	0.786333	0.0601858	2.28933	0.0530031	5.06433	0.00550757		0.501333	0.0204042	0.787333	0.0449926	2.13733	0.0223681	4.833	0.12579					-0.001	0.0581446	-0.001	0.105178	0.152	0.0753713	0.231333	0.131297
409	420	AITRYGPNFELQ	0.521333	0.0283608	0.811333	0.0711782	2.36133	0.0215484	5.26967	0.0580546		0.542	0.0260576	0.852	0.0383145	2.211	0.0391535	4.97967	0.138001					-0.0206667	0.0544184	-0.0406667	0.109493	0.150333	0.0607019	0.29	0.196056
409	421	AITRYGPNFELQY	0.494667	0.0482321	0.789	0.0707884	2.27	0.047085	5.30967	0.042336		0.500333	0.0321299	0.866333	0.0156312	2.101	0.0479479	4.92033	0.155757					-0.00566667	0.080362	-0.0773333	0.0864196	0.169	0.0950329	0.389333	0.198093
420	427	QYMYDPSN	0.214333	0.0239653	0.670333	0.0699738	1.76367	0.0549303	2.76167	0.0549303		0.223333	0.00737111	0.750667	0.106002	1.724	0.0847172	2.67967	0.0900685					-0.009	0.0313364	-0.0803333	0.175975	0.0396667	0.139647	0.082	0.144999
421	427	YMYDPSN	0.206	0.0111355	0.633	0.0776595	1.67367	0.0281839	2.45433	0.0215019		0.217	0.00818535	0.683667	0.0940018	1.643	0.0262107	2.41767	0.0590706					-0.011	0.0193209	-0.0506667	0.171661	0.0306667	0.0543946	0.0366667	0.0805725
422	427	MYDPSN	0.183333	0.029023	0.617	0.0672904	1.60367	0.00251661	1.92267	0.042395		0.194667	0.0150444	0.644333	0.0725971	1.55567	0.0363501	1.873	0.0402616					-0.0113333	0.0440674	-0.0273333	0.139887	0.048	0.0388668	0.0496667	0.0826566
422	430	MYDPSNAAL	0.225667	0.0267644	0.829	0.0730821	2.69167	0.0327465	4.23633	0.0295691		0.26	0.0301164	0.851	0.101528	2.52133	0.0645936	4.08133	0.114527					-0.0343333	0.0568808	-0.022	0.17461	0.170333	0.0973401	0.155	0.144096
422	434	MYDPSNAALHGLQ	0.175333	0.0570117	0.796333	0.0583981	3.631	0.0684178	6.74067	0.186178		0.186333	0.094511	0.87	0.121149	3.05867	0.125866	6.249	0.248212					-0.011	0.151523	-0.0736667	0.179547	0.572333	0.194284	0.491667	0.43439
422	435	MYDPSNAALHGLQE	0.235	0.0314325	0.857333	0.106959	3.699	0.171415	7.19733	0.159362		0.323333	0.0162583	1.00067	0.108744	3.19133	0.0722311	6.74367	0.193345					-0.0883333	0.0476908	-0.143333	0.215704	0.507667	0.243646	0.453667	0.352707
422	439	MYDPSNAALHGLQEAEST	0.263667	0.0536874	1.26867	0.24536	6.068	0.130664	11.338	0.23989		0.367667	0.0191398	1.38433	0.151856	5.12133	0.44415	10.8123	0.487775					-0.104	0.0728272	-0.115667	0.397216	0.946667	0.574814	0.525667	0.727664
422	441	MYDPSNAALHGLQEAESTYL	0.282333	0.0169214	1.281	0.212035	6.96367	0.115889	12.3847	0.0349333		0.305	0.0298161	1.27467	0.148544	5.99133	0.177827	11.8503	0.489502					-0.0226667	0.0467375	0.00633333	0.360579	0.972333	0.293716	0.534333	0.524435
428	435	AALHGLQE	0.056	0.0112694	0.167	0.023516	1.30667	0.0636894	3.89867	0.0592481		0.0576667	0.0115902	0.16	0.0459674	0.923667	0.100201	3.56333	0.0723901					-0.00166667	0.0228597	0.007	0.0694833	0.383	0.163891	0.335333	0.131638
428	438	AALHGLQEAES	0.0373333	0.0431432	0.25	0.0555068	2.41833	0.14431	5.922	0.04993		0.0433333	0.0361156	0.264	0.0459021	1.879	0.233154	5.38433	0.086031					-0.006	0.0792587	-0.014	0.101409	0.539333	0.377464	0.537667	0.135961
428	441	AALHGLQEAESTYL	0.118667	0.0198578	0.643667	0.118854	4.54567	0.088636	8.17267	0.130216		0.131333	0.0115902	0.671667	0.119822	3.831	0.206269	7.73733	0.245068					-0.0126667	0.0314481	-0.028	0.238676	0.714667	0.294905	0.435333	0.375285
431	435	HGLQE	0.036	0.0245561	0.106333	0.0165025	0.590667	0.066335	2.08633	0.0130128		0.0486667	0.0185562	0.11	0.0155242	0.481667	0.0488501	1.91233	0.0722519					-0.0126667	0.0431123	-0.00366667	0.0320267	0.109	0.115185	0.174	0.0852647
431	437	HGLQEAE	0.015	0.0502693	0.0956667	0.0330051	0.919333	0.101041	2.65267	0.0845005		0.0353333	0.00208167	0.143667	0.0560119	0.713333	0.0507182	2.41333	0.0378065					-0.0203333	0.0523509	-0.048	0.089017	0.206	0.151759	0.239333	0.122307
431	438	HGLQEAES	0.058	0.0280535	0.226	0.0432088	1.77167	0.0913911	4.105	0.0619435		0.0533333	0.0231589	0.209667	0.038527	1.40867	0.0535195	3.77667	0.0561456					0.00466667	0.0512124	0.0163333	0.0817358	0.363	0.144911	0.328333	0.118089
431	439	HGLQEAEST	0.0753333	0.00986577	0.425	0.0775822	2.70733	0.113315	5.19467	0.10057		0.0786667	0.00550757	0.432333	0.0620108	2.30333	0.149112	4.91333	0.0937354					-0.00333333	0.0153733	-0.00733333	0.139593	0.404	0.262427	0.281333	0.194305
431	441	HGLQEAESTYL	0.107667	0.00907377	0.565	0.085738	3.81367	0.0947066	6.41133	0.0465439		0.112333	0.0125831	0.577	0.103286	3.295	0.0415812	6.16033	0.172402					-0.00466667	0.0216568	-0.012	0.189024	0.518667	0.136288	0.251	0.218946
436	441	AESTYL	0.0723333	0.0115902	0.452	0.0641171	2.39267	0.0207445	3.041	0.0293087		0.083	0.0101489	0.473667	0.0908534	2.20267	0.0416333	2.994	0.0622174					-0.0106667	0.0217391	-0.0216667	0.15497	0.19	0.0623778	0.047	0.0915261
442	446	ASMLD	0.889667	0.060136	1.60867	0.0905226	2.12067	0.0376076	2.24133	0.0170098		0.955667	0.0155349	1.65167	0.0894893	2.10433	0.0531445	2.20933	0.0470779					-0.066	0.0756709	-0.043	0.180012	0.0163333	0.0907521	0.032	0.0640878

## Sheet: %D vs #D
			Difference in %D									Difference in #D
Start	End	Sequence	0.3	sd	3	sd	30	sd	300	sd		0.3	sd	3	sd	30	sd	300	sd
146	165	GSTSGSGHHHHHHSSGRENL	-0.753	1.84146	0.969	2.11209	-0.839667	1.00591	0.318333	1.95027		-0.135667	0.331829	0.174667	0.380181	-0.151	0.180847	0.0573333	0.351002
166	174	YFQGSMGSQ	-3.267	3.70737	0.0926667	6.19801	0.965667	1.77948	0.899667	2.02999		-0.228667	0.259444	0.00633333	0.433576	0.0676667	0.124973	0.0633333	0.142114
166	177	YFQGSMGSQTVD	-2.11267	1.88389	0.0413333	5.25645	1.955	1.12739	1.08033	2.01713		-0.211333	0.188965	0.00433333	0.525662	0.195667	0.112705	0.108	0.202164
166	178	YFQGSMGSQTVDL	-1.54	2.24513	0.425667	4.72854	2.23433	1.03695	1.46833	2.26055		-0.169333	0.246702	0.0466667	0.52065	0.245667	0.114485	0.161667	0.248849
176	180	VDLSC	-2.18633	2.51571	-1.44767	6.00452	0.548	3.02998	1.06133	2.13376		-0.066	0.0756709	-0.043	0.180012	0.0163333	0.0907521	0.032	0.0640878
177	182	DLSCLS	-0.478667	1.03733	-1.44867	4.9976	1.82167	3.13195	0.267333	2.2279		-0.0186667	0.0417687	-0.0576667	0.200325	0.073	0.125357	0.0106667	0.0892212
179	185	SCLSGTT	-1.258	2.93717	-0.315667	5.39636	3.764	6.32	4.57567	3.33385		-0.063	0.14703	-0.0156667	0.269287	0.188333	0.316222	0.228667	0.166858
179	188	SCLSGTTVRF	0.00733333	0.421255	0.00866667	1.63782	3.76233	1.24367	5.73167	2.81418		0.000333333	0.0338708	0.000666667	0.131052	0.300667	0.0995189	0.458333	0.225288
179	220	SCLSGTTVRFFGPSHHFGGFTPLYDPAPDKRVATVDAGANAL	-0.256	0.625716	-0.344333	1.52697	1.04933	0.481545	2.16067	1.44285		-0.0923333	0.224903	-0.123667	0.549925	0.378	0.173039	0.778	0.519513
181	188	LSGTTVRF	-0.161333	0.343886	-0.0353333	1.128	3.739	1.03189	7.71067	2.00978		-0.00966667	0.0202052	-0.00233333	0.0680839	0.224667	0.0613028	0.463	0.120886
182	188	SGTTVRF	0.054	0.472952	-0.120333	0.877203	4.03	1.67875	7.19367	2.0906		0.002	0.0238777	-0.00633333	0.0439484	0.201333	0.0844177	0.359667	0.104464
186	220	VRFFGPSHHFGGFTPLYDPAPDKRVATVDAGANAL	-0.266	0.633741	0.044	1.60392	1.14833	0.44843	1.983	1.35753		-0.0773333	0.183586	0.0123333	0.465199	0.333	0.130478	0.575	0.393686
189	212	FGPSHHFGGFTPLYDPAPDKRVAT	-0.276667	0.582506	-0.649333	2.1376	0.48	0.464064	0.850333	1.3853		-0.05	0.104947	-0.117	0.384811	0.086	0.0836049	0.152667	0.249351
189	217	FGPSHHFGGFTPLYDPAPDKRVATVDAGA	-0.925667	0.7451	-1.41167	1.71382	-0.636667	0.828002	0.253333	1.30473		-0.213	0.17141	-0.325	0.394638	-0.146333	0.190673	0.0586667	0.299986
189	219	FGPSHHFGGFTPLYDPAPDKRVATVDAGANA	-0.455667	0.899177	-0.001	1.57323	1.122	0.960261	1.81233	1.29958		-0.114	0.224729	-0.000333333	0.393549	0.281	0.239661	0.453	0.324459
189	220	FGPSHHFGGFTPLYDPAPDKRVATVDAGANAL	-0.468	0.618991	-0.361333	1.81298	0.609667	0.394645	1.125	1.2627		-0.121667	0.160299	-0.0936667	0.47134	0.158667	0.1024	0.292667	0.328229
213	221	VDAGANALF	-1.84067	2.16094	0.307667	2.44761	1.57433	0.272074	1.88667	0.942238		-0.128333	0.15123	0.0216667	0.171115	0.11	0.019361	0.132	0.0657553
220	231	LFIGGGGLNGQF	-1.059	1.07945	0.591667	3.32524	1.46233	0.551007	0.901667	1.45629		-0.105667	0.108174	0.059	0.332769	0.146	0.0551333	0.09	0.145652
220	250	LFIGGGGLNGQFAKTLLEEAEKHGIRLTPEE	-0.319	1.01521	0.419667	1.69102	1.31067	0.552501	1.516	1.50717		-0.0893333	0.284875	0.117333	0.473301	0.367333	0.15468	0.424333	0.422336
221	231	FIGGGGLNGQF	-1.19433	1.45121	0.281	3.67628	1.45433	1.0012	0.780333	1.70387		-0.107333	0.130929	0.0246667	0.330875	0.131	0.0894233	0.0703333	0.153655
222	231	IGGGGLNGQF	-0.856333	1.89134	0.172667	3.44302	1.27667	1.02155	1.084	2.59098		-0.069	0.151746	0.0136667	0.275274	0.102	0.0814798	0.0866667	0.206751
222	250	IGGGGLNGQFAKTLLEEAEKHGIRLTPEE	-0.500667	0.965358	0.192667	1.60313	1.239	0.362063	0.875	2.09123		-0.13	0.250744	0.05	0.416364	0.322333	0.0937091	0.227333	0.543798
222	262	IGGGGLNGQFAKTLLEEAEKHGIRLTPEELSQHSQRIQQSL	-0.164	0.59196	0.560667	1.04674	1.83267	0.209133	2.05733	1.84575		-0.0626667	0.22469	0.213	0.397345	0.696667	0.0794761	0.781333	0.701311
232	251	AKTLLEEAEKHGIRLTPEEL	0.189333	1.10534	0.518333	1.5716	1.94933	0.562907	1.446	2.60874		0.032	0.188012	0.088	0.267438	0.331333	0.0957182	0.246	0.443247
236	251	LEEAEKHGIRLTPEEL	0.507667	0.875061	0.612333	1.56572	3.14633	0.349824	3.219	1.0336		0.066	0.113754	0.0793333	0.203826	0.409333	0.0458345	0.418	0.1344
237	250	EEAEKHGIRLTPEE	0.0496667	1.5991	1.23233	2.64719	2.641	1.61748	2.75667	1.83249		0.00533333	0.175442	0.135667	0.291744	0.290667	0.178282	0.303333	0.201122
237	262	EEAEKHGIRLTPEELSQHSQRIQQSL	0.244	0.432903	0.382667	0.494079	2.349	0.497376	2.99767	1.15063		0.056	0.0992675	0.0883333	0.113975	0.540667	0.11473	0.689667	0.264533
238	250	EAEKHGIRLTPEE	0.129667	0.681478	1.28833	2.13047	3.15633	1.93572	2.34633	1.2964		0.013	0.0683366	0.129	0.213903	0.315667	0.193803	0.234667	0.129281
239	250	AEKHGIRLTPEE	0.357667	0.813551	1.518	2.27059	3.827	1.55379	2.64733	2.02092		0.0323333	0.0733452	0.137	0.204298	0.344333	0.140223	0.238667	0.182066
239	262	AEKHGIRLTPEELSQHSQRIQQSL	0.334667	0.369396	0.679667	0.69995	2.99333	0.234498	3.45067	0.866771		0.0703333	0.0775208	0.142667	0.146974	0.628667	0.048991	0.724667	0.181949
243	254	GIRLTPEELSQH	0.143	0.961262	1.43567	2.27461	3.615	1.60961	2.40367	1.69226		0.013	0.086084	0.129333	0.20502	0.325333	0.144835	0.216333	0.152831
251	262	LSQHSQRIQQSL	-0.103	0.293123	0.0726667	0.151399	1.32967	0.234188	1.744	0.322985		-0.0103333	0.0289717	0.00733333	0.0149787	0.133	0.0230304	0.174667	0.0318987
252	262	SQHSQRIQQSL	0.026	0.0644535	0.0416667	0.147628	1.388	0.192326	1.855	0.537845		0.00266667	0.00608167	0.004	0.013275	0.125	0.0175366	0.166667	0.0481907
254	262	HSQRIQQSL	0.209333	0.882551	0.187	0.274732	1.80967	1.04633	1.87	0.922066		0.0143333	0.0623773	0.0133333	0.0192458	0.126667	0.0732063	0.130667	0.0650044
263	273	LRRAVKSPGKL	-0.282	0.401396	-0.843667	0.573775	-0.0686667	0.585314	2.34667	1.70282		-0.0226667	0.0321324	-0.068	0.0458189	-0.00533333	0.0467079	0.187667	0.136027
263	275	LRRAVKSPGKLVE	-0.201	0.201901	-0.307667	0.944848	1.22067	0.635956	2.00833	1.25525		-0.02	0.02	-0.031	0.0939445	0.122333	0.0635599	0.201	0.125632
263	276	LRRAVKSPGKLVEL	-0.0513333	0.348293	-0.259667	0.673145	1.47533	0.401507	3.43233	0.847175		-0.00566667	0.0385603	-0.0286667	0.0741179	0.162333	0.0439538	0.377333	0.0933091
263	285	LRRAVKSPGKLVELDTGVASPVF	13.7147	1.19574	3.96667	2.51207	1.99667	0.882743	4.71167	1.92023		2.606	0.227202	0.753667	0.477429	0.379333	0.167776	0.895	0.364912
264	273	RRAVKSPGKL	-0.375333	0.395581	-0.814333	0.831598	-0.242333	0.462968	1.44033	1.28967		-0.0263333	0.0279615	-0.0566667	0.0581653	-0.017	0.0324599	0.100667	0.0909221
264	275	RRAVKSPGKLVE	-0.372667	0.604687	-0.823667	1.03331	0.674	0.866745	1.48733	0.689688		-0.034	0.0546601	-0.0743333	0.0931823	0.0606667	0.0778967	0.133333	0.0622019
274	285	VELDTGVASPVF	30.7453	2.60792	9.28667	5.38984	1.491	0.474726	6.02767	1.81429		2.76667	0.234269	0.836	0.484769	0.134	0.0423433	0.542667	0.163647
276	285	LDTGVASPVF	38.775	2.26176	11.5387	5.532	1.704	0.760695	5.274	2.17143		2.71433	0.158447	0.807333	0.387059	0.119333	0.0534284	0.369333	0.151534
277	285	DTGVASPVF	34.0427	2.04653	10.1667	4.61154	1.73067	1.36397	5.80567	1.45275		2.04267	0.122434	0.61	0.277456	0.104333	0.0819639	0.348333	0.0873666
279	285	GVASPVF	27.3213	2.98356	8.17767	4.44989	1.22967	1.70552	7.74867	3.93853		1.093	0.119139	0.327333	0.177447	0.049	0.0684364	0.310333	0.157846
286	298	ARSFGFVPVVPGL	-0.367	0.587486	-0.828333	1.94367	0.0383333	0.675595	0.126333	0.459614		-0.0333333	0.0523673	-0.0746667	0.174413	0.00333333	0.060914	0.0113333	0.0412877
286	299	ARSFGFVPVVPGLM	-0.399333	0.525438	-0.831	2.69942	0.0743333	0.602047	0.189	0.682211		-0.0396667	0.0522693	-0.083	0.270199	0.00766667	0.0599723	0.019	0.0679871
287	299	RSFGFVPVVPGLM	-0.399667	1.14332	-0.581333	3.64455	-0.242	1.7869	-0.441	0.822804		-0.036	0.10321	-0.0523333	0.328142	-0.022	0.160355	-0.04	0.0739146
289	299	FGFVPVVPGLM	-1.399	0.965034	-0.398	5.4022	-0.308	3.12819	-0.88	0.987401		-0.0976667	0.0677442	-0.0276667	0.378535	-0.0213333	0.219013	-0.062	0.0689847
300	313	WEESEVGPNVGVTF	-0.385333	0.800949	-0.0556667	1.82673	0.999667	0.398628	0.706667	1.09671		-0.0423333	0.0887844	-0.00633333	0.200742	0.109667	0.0439411	0.0776667	0.12092
304	313	EVGPNVGVTF	0.013	1.4683	0.354333	2.80902	-0.074	2.92431	1.738	3.77849		0.00133333	0.102906	0.0246667	0.196473	-0.00533333	0.204909	0.121667	0.263954
313	330	FVHILKPEVTPYGNLNNN	-1.16367	0.975916	-0.484	0.951256	0.0753333	1.23029	0.580333	1.05116		-0.163	0.136639	-0.068	0.132786	0.01	0.172182	0.0816667	0.147399
314	327	VHILKPEVTPYGNL	-0.543667	0.81512	-0.481667	1.59949	0.928	0.284907	0.609333	0.834227		-0.0543333	0.0811867	-0.048	0.160172	0.093	0.0281027	0.061	0.0835497
314	329	VHILKPEVTPYGNLNN	-0.509333	0.631697	-0.482667	1.49465	0.892	0.28243	0.934333	0.678918		-0.0613333	0.0754074	-0.0576667	0.179745	0.106667	0.0340821	0.112	0.081709
314	330	VHILKPEVTPYGNLNNN	-0.455	0.549866	-0.413667	1.37141	0.809	0.217817	0.793333	0.583532		-0.0586667	0.0715601	-0.0536667	0.178584	0.105333	0.0281679	0.103	0.0756294
314	332	VHILKPEVTPYGNLNNNVM	-0.397667	0.532408	-0.293	1.07397	0.925667	0.12941	0.829333	0.706006		-0.0596667	0.0796282	-0.0436667	0.161074	0.139	0.0190007	0.124333	0.106279
314	333	VHILKPEVTPYGNLNNNVMM	-0.285333	0.484513	-0.325333	1.13627	0.678333	0.283068	0.833333	0.678141		-0.046	0.0777232	-0.052	0.182628	0.108333	0.0456298	0.133	0.108366
328	333	NNNVMM	-0.587667	0.17838	-0.207	0.419587	0.229	1.03132	-0.071	0.914091		-0.0233333	0.0071547	-0.00866667	0.0170489	0.009	0.0411644	-0.00266667	0.0370028
333	346	MYTVAPSGAAPDKT	-1.58167	1.23682	-0.266	2.94998	1.33233	0.736058	1.51633	2.10833		-0.158333	0.123801	-0.0266667	0.294788	0.133333	0.073645	0.151667	0.211069
333	349	MYTVAPSGAAPDKTYSL	-0.440667	1.23912	-0.301	2.29774	1.929	0.718636	3.02067	1.68094		-0.057	0.161088	-0.0393333	0.298697	0.251	0.0929935	0.392667	0.218203
334	346	YTVAPSGAAPDKT	-1.501	1.18295	0.250667	3.26433	1.67933	0.824926	2.155	2.52122		-0.135	0.106619	0.0226667	0.293914	0.151	0.0735281	0.193667	0.227115
334	349	YTVAPSGAAPDKTYSL	-0.651667	1.01536	-0.134333	2.59313	2.31767	0.710202	3.14767	1.79443		-0.0783333	0.121452	-0.016	0.311096	0.278	0.08527	0.378	0.21508
334	350	YTVAPSGAAPDKTYSLA	-0.553	0.83485	-0.0896667	2.36915	1.85433	0.741783	3.431	1.8278		-0.072	0.108981	-0.0113333	0.307815	0.241	0.0965375	0.446333	0.237633
334	364	YTVAPSGAAPDKTYSLAYKTTIAGVIGAAAA	-0.224667	0.420158	-0.200333	0.729978	0.791667	0.300626	2.655	1.21072		-0.0603333	0.113657	-0.0543333	0.196808	0.213667	0.0810708	0.716667	0.327023
350	364	AYKTTIAGVIGAAAA	-0.0693333	0.199561	-0.126667	0.114946	0.059	0.122631	0.947667	0.361839		-0.009	0.0256191	-0.0163333	0.01476	0.00733333	0.0157422	0.123333	0.0473427
351	378	YKTTIAGVIGAAAAYNDTPAGQQYPVQG	0.629667	0.291391	0.501333	0.587151	0.696	0.20056	1.704	0.272155		0.151333	0.0701676	0.12	0.140964	0.167	0.0482747	0.409	0.0649323
351	408	YKTTIAGVIGAAAAYNDTPAGQQYPVQGLRLPLLGGGIFRRNRSLESIGRANAEGTSL	0.0686667	0.558503	0.232667	1.11363	1.72433	0.281858	2.12767	1.39993		0.0366667	0.295864	0.123333	0.589905	0.914	0.149228	1.12767	0.741823
362	389	AAAYNDTPAGQQYPVQGLRLPLLGGGIF	0.231333	0.806079	0.373333	1.99426	0.679667	0.239222	2.094	1.11754		0.0533333	0.185316	0.086	0.458995	0.156333	0.0555485	0.481667	0.256627
362	408	AAAYNDTPAGQQYPVQGLRLPLLGGGIFRRNRSLESIGRANAEGTSL	-0.048	1.0906	0.173667	1.7966	2.152	0.68239	2.41733	2.06869		-0.02	0.45846	0.0733333	0.754395	0.903667	0.286668	1.015	0.868373
365	378	YNDTPAGQQYPVQG	1.82167	0.490123	1.248	1.28636	1.428	0.154214	3.32167	0.603867		0.182	0.0491915	0.125	0.128035	0.142667	0.0148462	0.332333	0.0600518
365	381	YNDTPAGQQYPVQGLRL	1.44533	0.393197	0.944	0.845373	1.20733	0.350861	2.20767	0.630004		0.188	0.0506917	0.122667	0.109786	0.156667	0.0458211	0.287	0.0818806
365	389	YNDTPAGQQYPVQGLRLPLLGGGIF	0.300667	0.832874	0.591	2.21856	1.05033	0.444855	2.38233	1.08785		0.0603333	0.166325	0.118	0.443979	0.210333	0.0887796	0.476333	0.217466
365	395	YNDTPAGQQYPVQGLRLPLLGGGIFRRNRSL	0.0593333	1.12445	0.323	2.33417	1.378	0.183074	2.19067	1.58159		0.0153333	0.292189	0.084	0.606562	0.358	0.0475918	0.569333	0.411148
365	408	YNDTPAGQQYPVQGLRLPLLGGGIFRRNRSLESIGRANAEGTSL	-0.118667	1.02585	0.176667	1.73355	2.182	0.651311	2.703	2.28325		-0.0463333	0.400633	0.069	0.675866	0.851	0.254128	1.05433	0.89006
379	389	LRLPLLGGGIF	-1.339	1.35291	0.224667	4.16893	0.850667	0.975794	1.839	1.88271		-0.107333	0.108577	0.0183333	0.333854	0.068	0.078137	0.147333	0.150164
382	389	PLLGGGIF	-1.87333	2.18688	0.532333	4.44855	1.59933	0.897283	2.55633	1.74234		-0.112667	0.131527	0.0323333	0.267072	0.0956667	0.0537295	0.153667	0.104593
390	401	RRNRSLESIGRA	-1.42533	1.05766	0.230333	2.72713	2.18567	2.64162	4.514	3.63476		-0.143	0.105631	0.0226667	0.272821	0.219	0.264373	0.451333	0.363284
390	408	RRNRSLESIGRANAEGTSL	-0.466667	0.687085	-0.151333	1.07927	4.61233	1.09639	3.70233	1.84753		-0.0796667	0.116605	-0.0256667	0.18353	0.784333	0.186537	0.629333	0.314159
396	408	ESIGRANAEGTSL	-0.126667	0.132443	-0.0476667	0.285201	9.99867	3.54783	4.99933	2.88569		-0.0143333	0.0143057	-0.00533333	0.0308253	1.1	0.390333	0.549333	0.317221
397	408	SIGRANAEGTSL	-0.132333	0.826684	-0.132	0.668536	12.0703	1.86551	5.01167	2.51877		-0.013	0.0825191	-0.013	0.0667308	1.207	0.18591	0.500667	0.252124
398	408	IGRANAEGTSL	0.127	0.362441	-0.06	0.357328	11.907	3.72494	4.64733	2.48391		0.0113333	0.0323345	-0.00533333	0.0322281	1.07167	0.335189	0.418333	0.223418
400	408	RANAEGTSL	0.0403333	0.473321	0.217667	0.345887	6.70733	3.23835	3.65467	3.82959		0.003	0.0330611	0.0153333	0.0237785	0.469667	0.226283	0.255667	0.268305
402	408	NAEGTSL	0.095	0.322719	-0.262	0.670507	9.943	1.90031	6.51733	1.4458		0.00466667	0.0170327	-0.013	0.0339525	0.497	0.0949168	0.326	0.07229
409	417	AITRYGPNF	0.0503333	0.842707	-0.448	2.0317	2.345	1.01861	1.96367	2.32888		0.00266667	0.0498134	-0.027	0.121422	0.140667	0.0609909	0.117333	0.139812
409	419	AITRYGPNFEL	-0.00833333	0.733694	-0.011	1.31431	1.89667	0.946861	2.89267	1.64981		-0.001	0.0581446	-0.001	0.105178	0.152	0.0753713	0.231333	0.131297
409	420	AITRYGPNFELQ	-0.231	0.602185	-0.453333	1.21849	1.67033	0.676213	3.223	2.17573		-0.0206667	0.0544184	-0.0406667	0.109493	0.150333	0.0607019	0.29	0.196056
409	421	AITRYGPNFELQY	-0.058	0.801517	-0.774667	0.863209	1.68933	0.950997	3.89	1.98503		-0.00566667	0.080362	-0.0773333	0.0864196	0.169	0.0950329	0.389333	0.198093
420	427	QYMYDPSN	-0.176667	0.634508	-1.61433	3.51743	0.793333	2.79736	1.636	2.90101		-0.009	0.0313364	-0.0803333	0.175975	0.0396667	0.139647	0.082	0.144999
421	427	YMYDPSN	-0.274667	0.47627	-1.27	4.28419	0.761667	1.35745	0.908667	2.00929		-0.011	0.0193209	-0.0506667	0.171661	0.0306667	0.0543946	0.0366667	0.0805725
422	427	MYDPSN	-0.376	1.45703	-0.908	4.6526	1.595	1.30805	1.654	2.75923		-0.0113333	0.0440674	-0.0273333	0.139887	0.048	0.0388668	0.0496667	0.0826566
422	430	MYDPSNAAL	-0.574	0.953114	-0.365	2.9174	2.842	1.62503	2.57933	2.40082		-0.0343333	0.0568808	-0.022	0.17461	0.170333	0.0973401	0.155	0.144096
422	434	MYDPSNAALHGLQ	-0.109	1.5135	-0.735667	1.79564	5.723	1.93822	4.915	4.3415		-0.011	0.151523	-0.0736667	0.179547	0.572333	0.194284	0.491667	0.43439
422	435	MYDPSNAALHGLQE	-0.806	0.43207	-1.30267	1.96111	4.61133	2.21671	4.125	3.20827		-0.0883333	0.0476908	-0.143333	0.215704	0.507667	0.243646	0.453667	0.352707
422	439	MYDPSNAALHGLQEAEST	-0.694	0.488041	-0.772333	2.65029	6.30767	3.83145	3.50367	4.85246		-0.104	0.0728272	-0.115667	0.397216	0.946667	0.574814	0.525667	0.727664
422	441	MYDPSNAALHGLQEAESTYL	-0.133	0.275791	0.0396667	2.11842	5.72033	1.72674	3.14333	3.08704		-0.0226667	0.0467375	0.00633333	0.360579	0.972333	0.293716	0.534333	0.524435
428	435	AALHGLQE	-0.0256667	0.37394	0.112	1.16341	6.37833	2.72734	5.59	2.1933		-0.00166667	0.0228597	0.007	0.0694833	0.383	0.163891	0.335333	0.131638
428	438	AALHGLQEAES	-0.063	0.880192	-0.160667	1.12548	5.989	4.19078	5.97633	1.51022		-0.006	0.0792587	-0.014	0.101409	0.539333	0.377464	0.537667	0.135961
428	441	AALHGLQEAESTYL	-0.106333	0.261284	-0.234333	1.98529	5.956	2.45718	3.628	3.12502		-0.0126667	0.0314481	-0.028	0.238676	0.714667	0.294905	0.435333	0.375285
431	435	HGLQE	-0.422333	1.41506	-0.124333	1.07697	3.63933	3.84349	5.8	2.83327		-0.0126667	0.0431123	-0.00366667	0.0320267	0.109	0.115185	0.174	0.0852647
431	437	HGLQEAE	-0.405333	1.04013	-0.966333	1.78846	4.12033	3.03768	4.78133	2.44911		-0.0203333	0.0523509	-0.048	0.089017	0.206	0.151759	0.239333	0.122307
431	438	HGLQEAES	0.073	0.847176	0.28	1.3646	6.04267	2.41556	5.47433	1.95891		0.00466667	0.0512124	0.0163333	0.0817358	0.363	0.144911	0.328333	0.118089
431	439	HGLQEAEST	-0.0496667	0.218865	-0.105333	1.9934	5.77	3.7531	4.02067	2.77384		-0.00333333	0.0153733	-0.00733333	0.139593	0.404	0.262427	0.281333	0.194305
431	441	HGLQEAESTYL	-0.0536667	0.243522	-0.131667	2.10459	5.763	1.51201	2.78867	2.42753		-0.00466667	0.0216568	-0.012	0.189024	0.518667	0.136288	0.251	0.218946
436	441	AESTYL	-0.264667	0.544469	-0.548667	3.87858	4.74933	1.55324	1.17233	2.28671		-0.0106667	0.0217391	-0.0216667	0.15497	0.19	0.0623778	0.047	0.0915261
442	446	ASMLD	-2.18633	2.51571	-1.44767	6.00452	0.548	3.02998	1.06133	2.13376		-0.066	0.0756709	-0.043	0.180012	0.0163333	0.0907521	0.032	0.0640878
