# Supplementary material for: Toxoplasma gondii mitochondrial association factor 1b interactome reveals novel binding partners including Ral GTPase accelerating protein α1
Source: J Biol Chem. 2023 Dec 21;300(1):105582. doi: 10.1016/j.jbc.2023.105582 (PMC10821591; doi:10.1016/j.jbc.2023.105582)
Supplement: Table S4 [file mmc4.xlsx]

## Sheet: Sheet1
							0.3s						0.3s						0.3s						3s						3s						3s						30s						30s
State	Start	End	Sequence	Search RT	Charge	Max D	Start RT	End RT	#D	%D	Score	Conf	Start RT	End RT	#D	%D	Score	Conf	Start RT	End RT	#D	%D	Score	Conf	Start RT	End RT	#D	%D	Score	Conf	Start RT	End RT	#D	%D	Score	Conf	Start RT	End RT	#D	%D	Score	Conf	Start RT	End RT	#D	%D	Score	Conf	Start RT
Apo	1766	1785	WSHPQFEKGGGSGGGSGGSA	7.26	3	17	7.05	7.47	7.743	45.548	0.9066	High	7.05	7.47	7.288	42.873	0.8878	High	7.05	7.47	7.853	46.196	0.8958	High	7.05	7.47	7.809	45.933	0.9121	High	7.05	7.47	7.771	45.709	0.898	High							7.04	7.46	7.822	46.012	0.9016	High	7.05
Apo	1772	1798	EKGGGSGGGSGGSAWSHPQFEKSGENL	8.96	4	24	8.71	8.76	8.342	34.758	0.8782	Medium	8.71	8.76	8.181	34.088	0.862	Medium	8.71	8.76	9.174	38.226	0.8227	Medium	8.71	8.76	8.829	36.786	0.899	High	8.71	8.76	8.87	36.957	0.8614	Medium							8.7	8.75	9.093	37.889	0.8713	Medium	8.71
Apo	1786	1798	WSHPQFEKSGENL	9	3	10	8.74	8.83	4.169	41.694	0.9039	Medium	8.74	8.82	4.106	41.057	0.906	High	8.74	8.82	4.488	44.884	0.8893	Medium	8.74	8.83	4.366	43.66	0.9209	Medium	8.74	8.83	4.387	43.865	0.8981	Medium							8.74	8.82	4.492	44.924	0.9172	High	8.74
Apo	1792	1798	EKSGENL	5.13	1	5	5.02	5.07	2.988	59.751	0.8883	Medium	5.03	5.08	2.769	55.385	0.8709	High	5.02	5.07	2.936	58.726	0.8718	Medium	5.03	5.08	2.894	57.879	0.8849	Medium	5.02	5.08	2.89	57.808	0.8712	Medium							5.02	5.07	3.008	60.168	0.8722	Medium	5.02
Apo	1813	1826	FYVAEGQEDKHSIL	9.45	2	12	9.46	9.54	0.538	4.483	0.9311	High	9.46	9.54	0.588	4.903	0.9245	High	9.46	9.54	0.696	5.8	0.9294	High	9.46	9.54	1.267	10.554	0.9331	High	9.46	9.54	1.374	11.451	0.9308	High							9.46	9.53	2.7	22.498	0.9182	High	9.46
Apo	1813	1834	FYVAEGQEDKHSILTNTGGSQA	8.71	3	20	8.52	8.9	1.841	9.205	0.9119	Medium	8.51	8.9	1.884	9.42	0.9299	Medium	8.51	8.9	2.108	10.542	0.927	Medium	8.52	8.9	3.592	17.96	0.9141	Medium	8.52	8.9	3.604	18.02	0.9185	Medium							8.51	8.9	6.763	33.817	0.9021	Medium	8.51
Apo	1814	1826	YVAEGQEDKHSIL	7.99	2	11	7.8	8.18	0.724	6.585	0.9398	High	7.79	8.18	0.748	6.797	0.9363	High	7.79	8.18	0.884	8.035	0.935	High	7.8	8.18	1.623	14.759	0.9293	High	7.79	8.18	1.623	14.753	0.9312	High							7.79	8.17	3.056	27.782	0.9204	High	7.79
Apo	1814	1833	YVAEGQEDKHSILTNTGGSQ	6.95	3	18	6.94	7.04	2.058	11.431	0.9258	High	6.94	7.04	2.036	11.309	0.9298	High	6.94	7.04	2.258	12.545	0.9153	High	6.94	7.04	3.531	19.616	0.8903	High	6.94	7.04	3.585	19.915	0.9089	High							6.93	7.03	6.711	37.281	0.8935	Medium	6.94
Apo	1814	1834	YVAEGQEDKHSILTNTGGSQA	7.31	3	19	7.1	7.52	2.106	11.086	0.9431	High	7.1	7.52	2.125	11.186	0.9388	High	7.1	7.52	2.376	12.504	0.9323	High	7.1	7.52	4.001	21.056	0.9242	High	7.1	7.52	3.983	20.965	0.9174	High							7.09	7.51	7.351	38.691	0.9162	High	7.1
Apo	1815	1826	VAEGQEDKHSIL	7.28	3	10	7.07	7.49	0.774	7.737	0.932	High	7.06	7.48	0.777	7.768	0.9228	High	7.06	7.48	0.909	9.092	0.9243	High	7.07	7.48	1.693	16.927	0.9215	High	7.06	7.48	1.693	16.929	0.9246	High							7.07	7.5	3.023	30.227	0.9001	High	7.06
Apo	1815	1834	VAEGQEDKHSILTNTGGSQA	6.66	3	18	6.47	6.86	2.287	12.707	0.9214	High	6.47	6.85	2.269	12.606	0.9268	High	6.47	6.85	2.46	13.665	0.9203	High	6.47	6.86	4.17	23.167	0.9008	High	6.47	6.85	4.164	23.134	0.9067	High							6.46	6.85	7.577	42.092	0.8966	Medium	6.47
Apo	1834	1838	AYEDF	9.57	1	3	9.46	9.51	0.052	1.724	0.9243	Medium	9.45	9.5	0.014	0.47	0.9167	Medium	9.45	9.5	0.056	1.853	0.9207	Medium	9.46	9.51	0.06	2.012	0.9306	Medium	9.45	9.5	0.054	1.813	0.9239	Medium							9.45	9.5	0.06	1.991	0.9137	Medium	9.45
Apo	1838	1844	FVAGLGW	13.21	1	5	13.03	13.07	0.658	13.165	0.923	High	13.04	13.07	0.723	14.461	0.9032	Medium	13.03	13.08	0.75	15.006	0.9191	Medium	13.03	13.07	0.927	18.543	0.9195	High	13.03	13.08	0.899	17.985	0.9102	Medium							13.03	13.07	1.544	30.873	0.8798	Medium	13.03
Apo	1838	1871	FVAGLGWEVNLTNHSGFMGGLQKNKSTGLTTPYF	13.06	4	31	12.82	13.3	10.399	33.546	0.9091	High	12.82	13.3	9.93	32.032	0.8977	High	12.82	13.3	10.185	32.856	0.9017	High	12.81	13.3	11.831	38.166	0.8773	Medium	12.82	13.3	11.048	35.639	0.8691	High							12.81	13.3	13.124	42.334	0.885	Medium	12.81
Apo	1838	1877	FVAGLGWEVNLTNHSGFMGGLQKNKSTGLTTPYFATSTVE	13.03	4	37	12.6	12.78	15.02	40.595	0.896	Medium	12.6	12.78	15.026	40.611	0.8652	Medium	12.6	12.77	15.554	42.038	0.8803	Medium	12.6	12.78	17.475	47.23	0.877	Medium	12.6	12.77	17.116	46.26	0.8591	Medium							12.6	12.77	18.894	51.066	0.9137	High	12.6
Apo	1839	1844	VAGLGW	11.74	1	4	11.7	11.75	0.651	16.27	0.9236	High	11.7	11.75	0.679	16.981	0.8995	Medium	11.7	11.75	0.729	18.231	0.9216	High	11.7	11.75	0.905	22.624	0.9065	High	11.7	11.75	0.885	22.117	0.916	High							11.7	11.75	1.48	37.005	0.8937	High	11.7
Apo	1839	1848	VAGLGWEVNL	13.36	2	8	13.22	13.27	1.889	23.618	0.9145	High	13.22	13.27	2.041	25.512	0.8971	Medium	13.23	13.28	2.156	26.949	0.8764	Medium	13.22	13.27	3.153	39.407	0.8838	Medium	13.23	13.28	3.127	39.091	0.8684	Medium							13.22	13.27	4.346	54.326	0.8782	Medium	13.23
Apo	1839	1854	VAGLGWEVNLTNHSGF	12.46	2	14	12.21	12.71	4.32	30.858	0.9176	High	12.21	12.71	4.425	31.604	0.9156	High	12.2	12.71	4.579	32.71	0.917	High	12.21	12.71	5.53	39.502	0.9058	High	12.2	12.71	5.475	39.109	0.9054	High							12.2	12.7	6.777	48.408	0.8993	High	12.2
Apo	1839	1871	VAGLGWEVNLTNHSGFMGGLQKNKSTGLTTPYF	12.61	4	30	12.36	12.85	11.127	37.091	0.92	High	12.36	12.86	10.96	36.534	0.8914	High	12.35	12.86	11.394	37.981	0.9124	High	12.36	12.85	12.603	42.011	0.921	High	12.36	12.86	12.23	40.766	0.889	High							12.35	12.86	13.752	45.839	0.9137	High	12.35
Apo	1839	1877	VAGLGWEVNLTNHSGFMGGLQKNKSTGLTTPYFATSTVE	12.75	4	36	12.16	12.37	16.219	45.052	0.9206	High	12.16	12.37	16.562	46.007	0.8974	High	12.15	12.36	16.93	47.028	0.9099	High	12.16	12.37	18.699	51.942	0.9205	High	12.15	12.36	18.467	51.298	0.8938	High							12.15	12.36	19.994	55.539	0.9275	High	12.15
Apo	1845	1871	EVNLTNHSGFMGGLQKNKSTGLTTPYF	11.12	4	24	11.12	11.19	11.047	46.03	0.8992	Medium	11.11	11.19	11.098	46.24	0.8735	Medium	11.11	11.19	11.653	48.553	0.8957	Medium	11.12	11.19	11.425	47.602	0.9146	High	11.11	11.19	11.406	47.526	0.8784	Medium							11.11	11.19	11.658	48.577	0.8951	Medium	11.11
Apo	1855	1871	MGGLQKNKSTGLTTPYF	10.47	3	14	10.28	10.66	8.085	57.748	0.9189	High	10.28	10.66	7.989	57.067	0.884	Medium	10.27	10.66	8.366	59.754	0.8867	High	10.28	10.66	8.238	58.842	0.9197	High	10.28	10.66	8.241	58.867	0.8951	High							10.27	10.66	8.339	59.565	0.9105	High	10.27
Apo	1855	1874	MGGLQKNKSTGLTTPYFATS	9.69	3	17	9.56	9.61	10.69	62.88	0.9037	High	9.55	9.6	10.672	62.778	0.8783	Medium	9.55	9.6	11.246	66.156	0.8802	Medium	9.56	9.61	10.921	64.242	0.9168	High	9.55	9.6	10.997	64.69	0.8643	Medium							9.55	9.6	11.16	65.647	0.9011	High	9.55
Apo	1855	1877	MGGLQKNKSTGLTTPYFATSTVE	9.88	3	20	9.69	10.06	11.433	57.164	0.9178	High	9.69	10.05	11.438	57.19	0.8768	High	9.69	10.06	12.12	60.601	0.8948	High	9.69	10.06	12.402	62.009	0.9141	High	9.69	10.06	12.363	61.815	0.8847	High							9.68	10.05	12.56	62.799	0.9172	High	9.69
Apo	1876	1880	VEVIF	12.07	1	3	12	12.06	0.05	1.665	0.9122	High	12	12.05	0.123	4.092	0.8792	High	11.99	12.05	0.177	5.888	0.8572	Medium	12	12.06	0.094	3.145	0.9099	High	11.99	12.05	0.215	7.151	0.8498	Medium							11.99	12.05	0.644	21.474	0.883	Medium	11.99
Apo	1876	1904	VEVIFHVSTRMPSDSDDSLTKKLRHLGND	9.9	5	26	9.65	10.15	1.086	4.178	0.8767	Medium	9.65	10.15	1.333	5.127	0.8733	Medium	9.65	10.15	1.521	5.85	0.8833	Medium	9.65	10.15	2.991	11.503	0.8774	Medium	9.65	10.15	3.181	12.235	0.8726	Medium							9.64	10.15	7.234	27.821	0.8839	Medium	9.64
Apo	1878	1894	VIFHVSTRMPSDSDDSL	10	3	14	9.76	10.24	1.933	13.804	0.9346	High	9.75	10.24	1.952	13.944	0.9402	High	9.75	10.24	2.143	15.304	0.9341	High	9.76	10.24	2.847	20.336	0.9354	High	9.76	10.24	2.884	20.6	0.9282	High							9.75	10.24	4.453	31.809	0.9246	High	9.75
Apo	1878	1904	VIFHVSTRMPSDSDDSLTKKLRHLGND	9.27	4	24	9.08	9.46	1.318	5.494	0.9465	High	9.08	9.46	1.424	5.933	0.9519	High	9.08	9.46	1.705	7.103	0.9406	High	9.08	9.46	3.506	14.608	0.9338	High	9.08	9.46	3.596	14.983	0.9356	High							9.07	9.46	7.679	31.996	0.9349	High	9.07
Apo	1878	1906	VIFHVSTRMPSDSDDSLTKKLRHLGNDEV	9.7	5	26	9.52	9.87	1.177	4.528	0.9066	Medium	9.52	9.87	1.391	5.349	0.9132	Medium	9.52	9.87	1.587	6.103	0.9074	Medium	9.52	9.88	3.243	12.474	0.908	Medium	9.52	9.87	3.433	13.205	0.9067	Medium							9.52	9.87	7.481	28.772	0.9035	Medium	9.52
Apo	1881	1904	HVSTRMPSDSDDSLTKKLRHLGND	7.88	5	21	7.69	8.07	1.465	6.976	0.9539	High	7.68	8.07	1.543	7.346	0.9453	High	7.68	8.07	1.823	8.679	0.941	High	7.69	8.07	3.468	16.514	0.937	High	7.68	8.07	3.528	16.801	0.9322	High							7.68	8.07	7.049	33.567	0.9135	High	7.68
Apo	1905	1912	EVHIVWSE	10.32	2	6	10.24	10.29	0.046	0.761	0.9487	Medium	10.24	10.29	0.045	0.75	0.9419	Medium	10.24	10.29	0.073	1.211	0.9314	Medium	10.24	10.29	0.032	0.535	0.9498	Medium	10.24	10.29	0.059	0.99	0.9302	Medium							10.24	10.29	0.067	1.119	0.9367	Medium	10.24
Apo	1905	1916	EVHIVWSEHTRD	8.22	3	10	8.03	8.42	0.375	3.746	0.923	High	8.03	8.41	0.398	3.979	0.9086	High	8.03	8.41	0.53	5.301	0.9037	High	8.03	8.42	0.797	7.966	0.9385	High	8.03	8.41	0.881	8.814	0.9136	High							8.02	8.41	0.883	8.828	0.924	High	8.03
Apo	1905	1926	EVHIVWSEHTRDYRRGIIPTEF	10.38	4	19	10.19	10.57	2.626	13.82	0.949	High	10.19	10.57	2.728	14.36	0.9538	High	10.18	10.57	3.035	15.973	0.9359	High	10.19	10.57	4.907	25.828	0.9271	High	10.18	10.57	4.916	25.873	0.9365	High							10.18	10.57	6.209	32.679	0.9244	High	10.18
Apo	1905	1930	EVHIVWSEHTRDYRRGIIPTEFGDVL	11.6	5	23	11.59	11.64	2.201	9.568	0.9223	High	11.59	11.64	2.345	10.196	0.9244	Medium	11.59	11.64	2.568	11.166	0.9143	Medium	11.59	11.65	4.441	19.309	0.9294	High	11.59	11.64	4.559	19.823	0.913	Medium							11.59	11.64	5.916	25.721	0.93	High	11.59
Apo	1917	1926	YRRGIIPTEF	10.26	3	7	10.06	10.46	2.294	32.774	0.9187	High	10.05	10.46	2.302	32.885	0.9128	High	10.06	10.46	2.491	35.591	0.9123	High	10.06	10.46	3.601	51.441	0.9001	High	10.06	10.46	3.53	50.425	0.9006	High							10.05	10.46	4.765	68.076	0.9035	High	10.06
Apo	1917	1930	YRRGIIPTEFGDVL	12	3	11	11.78	12.22	1.924	17.49	0.9182	Medium	11.78	12.21	1.97	17.911	0.9122	Medium	11.78	12.21	2.13	19.364	0.9037	Medium	11.78	12.22	3.499	31.811	0.9041	Medium	11.78	12.21	3.387	30.789	0.9024	Medium							11.77	12.21	4.824	43.856	0.8908	Medium	11.77
Apo	1931	1940	IVIYPMKNHM	8.89	2	7	8.71	9.06	0.923	13.181	0.9524	High	8.71	9.06	0.883	12.612	0.945	High	8.71	9.06	0.989	14.128	0.9393	High	8.71	9.06	0.99	14.147	0.9427	High	8.71	9.06	1.011	14.441	0.9378	High							8.7	9.06	1.04	14.86	0.9424	High	8.71
Apo	1931	1944	IVIYPMKNHMFSIQ	11.17	3	11	11.12	11.18	0.469	4.263	0.9531	High	11.12	11.18	0.478	4.345	0.9311	High	11.12	11.18	0.559	5.085	0.9352	High	11.12	11.18	0.465	4.229	0.9497	High	11.12	11.18	0.523	4.757	0.9452	High							11.12	11.18	0.555	5.047	0.934	High	11.12
Apo	1933	1940	IYPMKNHM	8.86	2	5	8.89	8.96	0.863	17.252	0.91	Medium	8.88	8.96	0.851	17.018	0.8999	Medium	8.88	8.96	1.037	20.736	0.9367	Medium	8.89	8.96	0.952	19.036	0.924	Medium	8.88	8.96	1.003	20.065	0.9015	Medium							8.88	8.96	1.001	20.015	0.9172	Medium	8.88
Apo	1941	1960	FSIQIMKKPEVPFFGPLFDG	14.14	3	15	13.91	14.36	1.41	9.4	0.9473	High	13.91	14.36	1.544	10.29	0.9361	High	13.91	14.37	1.663	11.084	0.9342	High	13.91	14.36	3.037	20.247	0.9366	High	13.91	14.36	2.872	19.146	0.9312	Medium							13.91	14.36	4.776	31.837	0.9114	Medium	13.91
Apo	1941	1961	FSIQIMKKPEVPFFGPLFDGA	14.1	3	16	13.87	14.32	1.525	9.532	0.949	High	13.87	14.32	1.656	10.35	0.9454	High	13.87	14.32	1.773	11.079	0.9463	High	13.87	14.32	3.178	19.863	0.9452	High	13.87	14.32	3.038	18.988	0.9399	High							13.87	14.32	4.93	30.81	0.939	High	13.87
Apo	1941	1971	FSIQIMKKPEVPFFGPLFDGAIVNGKVLPIM	14.15	4	25	13.91	14.38	2.045	8.18	0.9532	High	13.91	14.38	2.294	9.175	0.952	High	13.91	14.38	2.484	9.934	0.9403	High	13.91	14.38	4.638	18.553	0.9419	High	13.91	14.38	4.447	17.79	0.9375	High							13.91	14.38	8.351	33.404	0.9292	High	13.91
Apo	1945	1960	IMKKPEVPFFGPLFDG	14.15	3	11	13.91	14.38	1.328	12.076	0.944	High	13.91	14.38	1.455	13.227	0.9457	High	13.91	14.38	1.539	13.993	0.9465	High	13.91	14.38	2.959	26.902	0.9364	High	13.91	14.38	2.801	25.463	0.9338	High							13.91	14.38	4.731	43.005	0.9291	High	13.91
Apo	1945	1961	IMKKPEVPFFGPLFDGA	13.83	3	12	13.62	14.03	1.481	12.343	0.9446	High	13.62	14.03	1.625	13.545	0.9468	High	13.63	14.03	1.749	14.574	0.9417	High	13.62	14.03	3.174	26.449	0.9423	High	13.63	14.03	3.01	25.084	0.9358	High							13.63	14.03	4.946	41.219	0.9356	High	13.63
Apo	1945	1971	IMKKPEVPFFGPLFDGAIVNGKVLPIM	14.15	4	21	13.91	14.38	1.902	9.059	0.9429	High	13.91	14.38	2.13	10.145	0.952	High	13.91	14.38	2.322	11.058	0.9452	High	13.91	14.38	4.528	21.562	0.9441	High	13.91	14.38	4.317	20.555	0.9373	High							13.91	14.38	8.157	38.842	0.933	High	13.91
Apo	1946	1961	MKKPEVPFFGPLFDGA	13.93	3	11	13.71	14.14	1.096	9.962	0.9187	Medium	13.71	14.14	1.254	11.402	0.9044	Medium	13.71	14.15	1.324	12.04	0.9182	Medium	13.71	14.14	2.638	23.986	0.8752	Medium	13.71	14.14	2.56	23.273	0.8647	Medium							13.71	14.15	4.386	39.869	0.8554	Medium	13.71
Apo	1946	1971	MKKPEVPFFGPLFDGAIVNGKVLPIM	14.18	4	20	14.04	14.08	1.742	8.708	0.8217	Medium	14.03	14.08	1.86	9.3	0.8234	Medium	14.04	14.08	2.154	10.771	0.8326	Medium	14.03	14.08	4.328	21.64	0.8043	Medium	14.04	14.08	4.074	20.37	0.8142	Medium							14.04	14.08	7.653	38.263	0.8459	Medium	14.04
Apo	1961	1971	AIVNGKVLPIM	10.77	2	8	10.56	10.98	0.614	7.679	0.9309	High	10.56	10.98	0.688	8.594	0.9421	High	10.56	10.98	0.762	9.522	0.9352	High	10.56	10.98	1.523	19.042	0.9339	High	10.56	10.98	1.466	18.325	0.9256	High							10.56	10.98	3.029	37.858	0.9247	High	10.56
Apo	1962	1971	IVNGKVLPIM	10.55	2	7	10.42	10.56	0.561	8.011	0.9454	High	10.42	10.56	0.641	9.161	0.9373	High	10.42	10.56	0.704	10.057	0.9353	High	10.42	10.56	1.396	19.937	0.9339	High	10.42	10.56	1.365	19.502	0.9343	High							10.41	10.56	2.813	40.182	0.9147	High	10.42
Apo	1972	1979	VRATAINA	5.51	2	6	5.46	5.61	0.062	1.027	0.9529	High	5.46	5.62	0.062	1.037	0.957	High	5.46	5.62	0.068	1.139	0.9518	High	5.46	5.62	0.07	1.173	0.9591	High	5.46	5.62	0.072	1.207	0.9551	High							5.46	5.62	0.079	1.322	0.9594	High	5.46
Apo	1972	1991	VRATAINASRALKSLIPAAA	10.76	3	17	10.55	10.96	1.736	10.209	0.94	Medium	10.55	10.95	1.812	10.661	0.9368	Medium	10.55	10.95	2.004	11.786	0.9425	Medium	10.55	10.96	3.323	19.546	0.9401	Medium	10.55	10.95	3.236	19.036	0.936	Medium							10.55	10.95	4.95	29.116	0.9327	Medium	10.55
Apo	1973	1991	RATAINASRALKSLIPAAA	10.5	4	16	10.3	10.69	1.526	9.537	0.9312	High	10.3	10.69	1.585	9.908	0.9292	High	10.3	10.69	1.757	10.983	0.9311	High	10.3	10.69	2.948	18.424	0.9277	Medium	10.3	10.69	2.908	18.177	0.9361	High							10.3	10.68	4.491	28.07	0.9247	High	10.3
Apo	1975	1979	TAINA	5.25	1	3	5.18	5.24	0.052	1.727	0.9209	Medium	5.18	5.24	0.038	1.275	0.8943	Medium	5.18	5.24	0.077	2.57	0.9023	Medium	5.19	5.24	0.05	1.657	0.9399	Medium	5.18	5.24	0.04	1.346	0.9428	Medium							5.18	5.24	0.069	2.312	0.9022	Medium	5.18
Apo	1975	1991	TAINASRALKSLIPAAA	11.17	3	14	10.91	11.05	1.746	12.468	0.9404	High	10.9	11.04	1.855	13.249	0.929	High	10.9	11.05	2.032	14.512	0.9224	High	10.91	11.05	3.34	23.857	0.9346	High	10.9	11.05	3.294	23.526	0.9278	High							10.9	11.04	4.962	35.443	0.9248	High	10.9
Apo	1980	1991	SRALKSLIPAAA	8.89	3	9	8.81	8.98	1.647	18.299	0.9356	High	8.81	8.98	1.703	18.925	0.9285	High	8.81	8.97	1.892	21.023	0.93	High	8.81	8.98	3.174	35.271	0.9251	High	8.81	8.98	3.116	34.624	0.9151	High							8.8	8.97	4.703	52.25	0.9162	High	8.81
Complex	1766	1785	WSHPQFEKGGGSGGGSGGSA	7.26	3	17	7.05	7.47	7.802	45.893	0.9006	High	7.05	7.47	7.763	45.665	0.9027	High	7.05	7.46	7.513	44.196	0.8971	High	7.05	7.47	7.466	43.916	0.9005	High	7.05	7.46	8.142	47.894	0.9116	High	7.05	7.47	7.603	44.721	0.9013	High	7.05	7.47	7.696	45.273	0.907	High	7.04
Complex	1772	1798	EKGGGSGGGSGGSAWSHPQFEKSGENL	8.96	4	24	8.71	8.76	8.575	35.729	0.8649	Medium	8.71	8.76	8.979	37.411	0.7648	Medium	8.7	8.76	9.011	37.547	0.8264	Medium	8.71	8.76	8.936	37.232	0.8021	Medium	8.7	8.75	9.399	39.161	0.8149	Medium	8.71	8.76	8.796	36.651	0.8455	Medium	8.71	8.76	8.927	37.197	0.8375	Medium	8.71
Complex	1786	1798	WSHPQFEKSGENL	9	3	10	8.74	8.83	4.127	41.269	0.9184	Medium	8.74	8.82	4.364	43.641	0.9102	Medium	8.74	8.82	4.343	43.431	0.9	Medium	8.74	8.83	4.333	43.33	0.9134	Medium	8.74	8.82	4.584	45.836	0.8925	Medium	8.74	8.83	4.269	42.693	0.9064	Medium	8.74	8.82	4.388	43.879	0.9046	Medium	8.74
Complex	1792	1798	EKSGENL	5.13	1	5	5.02	5.07	2.925	58.49	0.8802	Medium	5.02	5.07	3.008	60.164	0.8866	High	5.02	5.07	2.939	58.77	0.8805	Medium	5.03	5.08	2.928	58.566	0.8773	High	5.02	5.07	3.119	62.371	0.8815	High	5.03	5.08	2.853	57.067	0.8775	Medium	5.03	5.08	2.973	59.467	0.8803	Medium	5.02
Complex	1813	1826	FYVAEGQEDKHSIL	9.45	2	12	9.46	9.54	0.545	4.538	0.939	High	9.46	9.54	0.55	4.585	0.9052	High	9.46	9.54	0.623	5.188	0.9303	High	9.46	9.54	1.243	10.362	0.908	High	9.46	9.54	1.457	12.143	0.9102	High	9.46	9.54	1.275	10.621	0.9082	High	9.46	9.54	2.234	18.615	0.9071	High	9.46
Complex	1813	1834	FYVAEGQEDKHSILTNTGGSQA	8.71	3	20	8.52	8.9	1.901	9.503	0.9244	Medium	8.51	8.9	1.914	9.568	0.9218	Medium	8.51	8.9	2.005	10.026	0.9389	Medium	8.52	8.9	3.48	17.4	0.9129	Medium	8.51	8.9	3.952	19.758	0.9268	Medium	8.52	8.9	3.505	17.525	0.9026	Medium	8.51	8.9	5.929	29.646	0.8846	Medium	8.51
Complex	1814	1826	YVAEGQEDKHSIL	7.99	2	11	7.8	8.18	0.723	6.573	0.9413	High	7.79	8.18	0.695	6.315	0.9319	High	7.79	8.18	0.733	6.666	0.9471	High	7.79	8.18	1.477	13.428	0.9319	High	7.79	8.18	1.713	15.568	0.9269	High	7.79	8.18	1.549	14.081	0.928	High	7.79	8.18	2.605	23.682	0.9185	High	7.79
Complex	1814	1833	YVAEGQEDKHSILTNTGGSQ	6.95	3	18	6.94	7.04	2.094	11.636	0.9129	High	6.94	7.04	2.159	11.996	0.902	High	6.94	7.04	2.163	12.015	0.9079	High	6.94	7.04	3.477	19.319	0.8929	Medium	6.94	7.04	4.031	22.394	0.9021	Medium	6.94	7.04	3.586	19.924	0.8998	Medium	6.94	7.04	5.93	32.944	0.8791	Medium	6.94
Complex	1814	1834	YVAEGQEDKHSILTNTGGSQA	7.31	3	19	7.1	7.52	2.255	11.867	0.9406	High	7.1	7.52	2.222	11.697	0.9431	High	7.1	7.51	2.236	11.767	0.9381	High	7.1	7.52	3.894	20.494	0.928	High	7.1	7.51	4.462	23.484	0.9216	High	7.1	7.52	3.937	20.719	0.9237	High	7.1	7.52	6.52	34.315	0.9216	High	7.09
Complex	1815	1826	VAEGQEDKHSIL	7.28	3	10	7.07	7.49	0.8	7.996	0.937	High	7.06	7.48	0.751	7.505	0.9147	High	7.06	7.48	0.767	7.666	0.9375	High	7.06	7.48	1.534	15.341	0.9351	High	7.06	7.48	1.794	17.935	0.9104	High	7.06	7.48	1.599	15.992	0.9272	High	7.06	7.48	2.62	26.202	0.8984	High	7.06
Complex	1815	1834	VAEGQEDKHSILTNTGGSQA	6.66	3	18	6.46	6.86	2.388	13.266	0.9394	High	6.47	6.85	2.34	12.999	0.9158	Medium	6.47	6.85	2.35	13.055	0.9347	High	6.47	6.85	3.991	22.174	0.9088	High	6.47	6.85	4.637	25.763	0.9048	Medium	6.47	6.85	4.09	22.722	0.9061	Medium	6.47	6.85	6.769	37.608	0.8994	Medium	6.47
Complex	1834	1838	AYEDF	9.57	1	3	9.46	9.51	0.132	4.412	0.8304	Medium	9.45	9.5	0.143	4.774	0.8198	Medium	9.45	9.5	0.093	3.099	0.8494	Medium	9.45	9.5	0.162	5.409	0.8536	Medium	9.45	9.5	0.123	4.099	0.8411	Medium	9.45	9.5	0.089	2.973	0.8686	Medium	9.45	9.5	0.078	2.614	0.8872	Medium	9.45
Complex	1838	1844	FVAGLGW	13.21	1	5	13.04	13.08	0.726	14.518	0.9241	High	13.03	13.08	0.745	14.909	0.9056	Medium	13.03	13.07	0.717	14.342	0.908	Medium	13.03	13.08	0.888	17.766	0.9215	Medium	13.03	13.07	1.013	20.25	0.8987	Medium	13.03	13.08	0.938	18.764	0.8994	Medium	13.03	13.08	1.467	29.347	0.8976	Medium	13.03
Complex	1838	1871	FVAGLGWEVNLTNHSGFMGGLQKNKSTGLTTPYF	13.06	4	31	12.82	13.3	10.687	34.474	0.9056	High	12.81	13.3	11.152	35.975	0.9001	High	12.81	13.3	10.922	35.234	0.9015	High	12.82	13.3	11.872	38.296	0.9093	High	12.81	13.3	12.343	39.817	0.9244	High	12.82	13.3	11.814	38.108	0.8819	High	12.82	13.3	13.281	42.843	0.9088	High	12.81
Complex	1838	1877	FVAGLGWEVNLTNHSGFMGGLQKNKSTGLTTPYFATSTVE	13.03	4	37	12.6	12.78	15.733	42.523	0.8423	Medium	12.6	12.77	16.566	44.774	0.6995	Medium	12.6	12.77	16.367	44.234	0.7578	Medium	12.6	12.77	17.889	48.349	0.724	Medium	12.59	12.77	18.243	49.305	0.7652	Medium	12.6	12.77	17.79	48.082	0.7279	Medium	12.6	12.77	18.932	51.169	0.7684	Medium	12.6
Complex	1839	1844	VAGLGW	11.74	1	4	11.7	11.75	0.678	16.941	0.9084	High	11.7	11.75	0.706	17.651	0.9093	Medium	11.7	11.75	0.756	18.893	0.862	Medium	11.7	11.75	0.874	21.843	0.9123	High	11.7	11.75	0.967	24.172	0.8998	Medium	11.7	11.75	0.909	22.721	0.9078	High	11.7	11.75	1.409	35.216	0.895	High	11.7
Complex	1839	1848	VAGLGWEVNL	13.36	2	8	13.22	13.27	2.153	26.91	0.9038	High	13.23	13.28	2.201	27.509	0.8993	Medium	13.22	13.27	2.242	28.021	0.9075	High	13.23	13.28	3.09	38.622	0.9035	High	13.22	13.27	3.46	43.246	0.8991	Medium	13.23	13.28	3.257	40.718	0.894	Medium	13.23	13.28	4.317	53.968	0.9089	High	13.22
Complex	1839	1854	VAGLGWEVNLTNHSGF	12.46	2	14	12.21	12.71	4.548	32.488	0.9206	High	12.2	12.71	4.639	33.132	0.9126	High	12.2	12.7	4.673	33.382	0.9212	High	12.2	12.71	5.627	40.194	0.9151	High	12.2	12.7	6.002	42.868	0.9146	High	12.2	12.71	5.692	40.655	0.9002	High	12.2	12.71	6.86	49.003	0.9176	High	12.2
Complex	1839	1871	VAGLGWEVNLTNHSGFMGGLQKNKSTGLTTPYF	12.61	4	30	12.36	12.86	11.566	38.553	0.9011	High	12.35	12.86	11.99	39.967	0.8995	High	12.35	12.86	11.814	39.379	0.9047	High	12.36	12.86	12.612	42.04	0.9008	High	12.35	12.85	13.129	43.764	0.906	High	12.36	12.86	12.683	42.278	0.9026	High	12.35	12.86	13.798	45.994	0.9075	High	12.35
Complex	1839	1877	VAGLGWEVNLTNHSGFMGGLQKNKSTGLTTPYFATSTVE	12.75	4	36	12.15	12.36	16.859	46.829	0.9096	High	12.15	12.36	17.402	48.338	0.9054	High	12.15	12.36	17.362	48.227	0.9094	High	12.15	12.36	18.609	51.693	0.9045	High	12.15	12.36	19.309	53.636	0.9152	High	12.15	12.36	18.773	52.148	0.8946	High	12.15	12.36	19.772	54.921	0.9236	High	12.15
Complex	1845	1871	EVNLTNHSGFMGGLQKNKSTGLTTPYF	11.12	4	24	11.11	11.19	10.993	45.802	0.8861	Medium	11.11	11.19	11.477	47.822	0.8803	Medium	11.11	11.19	11.401	47.505	0.8971	Medium	11.11	11.19	11.081	46.169	0.902	High	11.11	11.19	11.504	47.933	0.8964	Medium	11.11	11.19	11.4	47.501	0.906	Medium	11.11	11.19	11.33	47.21	0.9175	High	11.11
Complex	1855	1871	MGGLQKNKSTGLTTPYF	10.47	3	14	10.28	10.66	8.01	57.211	0.8959	Medium	10.27	10.66	8.243	58.877	0.8972	Medium	10.27	10.66	8.266	59.04	0.8909	Medium	10.28	10.66	8.053	57.522	0.8989	Medium	10.27	10.66	8.365	59.749	0.9013	High	10.28	10.66	8.186	58.469	0.8954	Medium	10.27	10.66	8.29	59.213	0.9105	High	10.27
Complex	1855	1874	MGGLQKNKSTGLTTPYFATS	9.69	3	17	9.56	9.61	10.585	62.263	0.8988	High	9.55	9.6	10.892	64.069	0.8842	Medium	9.55	9.6	10.842	63.777	0.8924	Medium	9.55	9.6	10.658	62.695	0.8878	Medium	9.55	9.6	11.023	64.839	0.8878	Medium	9.55	9.6	10.742	63.187	0.8834	Medium	9.55	9.6	10.898	64.107	0.9048	Medium	9.55
Complex	1855	1877	MGGLQKNKSTGLTTPYFATSTVE	9.88	3	20	9.69	10.06	11.473	57.366	0.8903	Medium	9.69	10.06	11.744	58.719	0.8931	Medium	9.69	10.06	11.763	58.817	0.8873	Medium	9.69	10.06	12.034	60.17	0.8871	High	9.69	10.05	12.462	62.309	0.9068	High	9.69	10.06	12.064	60.32	0.8866	Medium	9.69	10.06	12.393	61.967	0.909	High	9.69
Complex	1876	1880	VEVIF	12.07	1	3	12	12.05	0.053	1.775	0.9105	High	11.99	12.05	0.167	5.559	0.858	Medium	11.99	12.05	0.158	5.276	0.8634	Medium	11.99	12.05	0.163	5.427	0.8648	Medium	11.99	12.05	0.276	9.213	0.8228	Medium	11.99	12.05	0.241	8.042	0.8457	Medium	11.99	12.05	0.539	17.98	0.8894	High	11.99
Complex	1876	1904	VEVIFHVSTRMPSDSDDSLTKKLRHLGND	9.9	5	26	9.65	10.15	1.287	4.952	0.8772	Medium	9.64	10.15	1.266	4.868	0.8814	Medium	9.64	10.15	1.449	5.572	0.8841	Medium	9.65	10.15	3.087	11.873	0.8652	Medium	9.64	10.15	3.597	13.836	0.869	Medium	9.65	10.15	3.329	12.804	0.8806	Medium	9.65	10.15	6.548	25.184	0.8704	Medium	9.65
Complex	1878	1894	VIFHVSTRMPSDSDDSL	10	3	14	9.76	10.24	2.046	14.615	0.9385	High	9.75	10.24	2.107	15.048	0.9322	High	9.75	10.24	2.204	15.74	0.9331	High	9.76	10.24	2.842	20.301	0.9256	High	9.75	10.24	3.082	22.016	0.9295	High	9.76	10.24	2.899	20.709	0.9293	High	9.76	10.24	4.068	29.058	0.9201	High	9.75
Complex	1878	1904	VIFHVSTRMPSDSDDSLTKKLRHLGND	9.27	4	24	9.08	9.46	1.533	6.387	0.9594	High	9.07	9.46	1.54	6.415	0.9497	High	9.07	9.46	1.7	7.083	0.9484	High	9.08	9.46	3.486	14.526	0.933	High	9.07	9.46	4.11	17.124	0.9356	High	9.08	9.46	3.685	15.353	0.9343	High	9.08	9.46	6.943	28.928	0.9363	High	9.07
Complex	1878	1906	VIFHVSTRMPSDSDDSLTKKLRHLGNDEV	9.7	5	26	9.52	9.87	1.402	5.394	0.9146	Medium	9.52	9.87	1.387	5.335	0.913	Medium	9.52	9.87	1.579	6.075	0.9157	Medium	9.52	9.87	3.333	12.819	0.909	Medium	9.52	9.87	3.874	14.899	0.9084	Medium	9.52	9.87	3.556	13.675	0.9144	Medium	9.52	9.87	6.737	25.912	0.9133	Medium	9.52
Complex	1881	1904	HVSTRMPSDSDDSLTKKLRHLGND	7.88	5	21	7.69	8.07	1.741	8.292	0.955	High	7.68	8.07	1.701	8.099	0.9473	High	7.68	8.07	1.792	8.531	0.941	High	7.68	8.07	3.323	15.825	0.9393	High	7.68	8.07	3.972	18.915	0.9338	High	7.69	8.07	3.598	17.135	0.9291	High	7.68	8.07	6.407	30.508	0.9334	High	7.68
Complex	1905	1912	EVHIVWSE	10.32	2	6	10.24	10.29	0.021	0.35	0.9474	Medium	10.24	10.29	0.039	0.655	0.9292	Medium	10.24	10.29	0.029	0.478	0.9445	Medium	10.24	10.29	0.052	0.867	0.9514	Medium	10.24	10.29	0.043	0.71	0.9422	Medium	10.24	10.29	0.076	1.269	0.9424	Medium	10.24	10.29	0.05	0.842	0.9495	Medium	10.24
Complex	1905	1916	EVHIVWSEHTRD	8.22	3	10	8.03	8.42	0.395	3.953	0.9368	High	8.03	8.41	0.453	4.528	0.8875	Medium	8.03	8.41	0.438	4.381	0.9163	Medium	8.03	8.41	0.808	8.078	0.9265	Medium	8.03	8.41	0.935	9.35	0.9197	Medium	8.03	8.41	0.859	8.591	0.9257	High	8.03	8.41	0.893	8.934	0.937	High	8.03
Complex	1905	1926	EVHIVWSEHTRDYRRGIIPTEF	10.38	4	19	10.18	10.57	2.862	15.061	0.948	High	10.18	10.57	2.888	15.198	0.9411	High	10.18	10.57	3.043	16.017	0.9359	High	10.18	10.57	4.862	25.588	0.9353	High	10.18	10.57	5.287	27.826	0.9388	High	10.18	10.57	5.014	26.388	0.926	High	10.18	10.57	6.145	32.342	0.9185	High	10.18
Complex	1905	1930	EVHIVWSEHTRDYRRGIIPTEFGDVL	11.6	5	23	11.59	11.64	2.328	10.121	0.8554	Medium	11.59	11.64	2.462	10.706	0.845	Medium	11.59	11.64	2.547	11.075	0.898	Medium	11.59	11.64	4.642	20.183	0.7844	Medium	11.59	11.64	5.032	21.877	0.9225	Medium	11.59	11.64	4.762	20.704	0.9074	Medium	11.47	11.56	5.966	25.938	0.9241	Medium	11.59
Complex	1917	1926	YRRGIIPTEF	10.26	3	7	10.06	10.46	2.442	34.883	0.9195	High	10.06	10.46	2.474	35.339	0.9024	High	10.06	10.46	2.549	36.408	0.9194	High	10.06	10.46	3.544	50.624	0.9127	High	10.05	10.46	3.862	55.176	0.9185	High	10.06	10.46	3.618	51.691	0.9097	High	10.06	10.46	4.671	66.723	0.9089	High	10.06
Complex	1917	1930	YRRGIIPTEFGDVL	12	3	11	11.78	12.21	2.016	18.327	0.9173	Medium	11.78	12.21	2.047	18.612	0.8796	Medium	11.77	12.21	2.126	19.33	0.8811	Medium	11.78	12.21	3.467	31.522	0.9052	Medium	11.77	12.21	3.852	35.02	0.9052	Medium	11.78	12.21	3.597	32.701	0.9147	Medium	11.78	12.21	4.759	43.265	0.901	Medium	11.77
Complex	1931	1940	IVIYPMKNHM	8.89	2	7	8.71	9.06	0.953	13.617	0.9387	High	8.71	9.06	0.965	13.788	0.9345	High	8.7	9.06	0.999	14.273	0.9383	High	8.71	9.06	1.025	14.64	0.9405	High	8.7	9.06	1.072	15.314	0.9358	High	8.71	9.06	0.995	14.22	0.936	High	8.71	9.06	1.059	15.127	0.9317	High	8.71
Complex	1931	1944	IVIYPMKNHMFSIQ	11.17	3	11	11.12	11.18	0.494	4.488	0.9355	High	11.12	11.18	0.539	4.904	0.8945	Medium	11.12	11.18	0.546	4.964	0.9305	High	11.12	11.18	0.548	4.982	0.9306	High	11.12	11.18	0.552	5.021	0.9386	High	11.12	11.18	0.593	5.387	0.9235	High	11.12	11.18	0.534	4.85	0.9271	High	11.12
Complex	1933	1940	IYPMKNHM	8.86	2	5	8.88	8.96	0.915	18.293	0.924	Medium	8.88	8.96	0.963	19.254	0.9134	Medium	8.88	8.96	0.992	19.844	0.9272	Medium	8.88	8.96	0.966	19.318	0.9235	Medium	8.88	8.96	1.045	20.89	0.9105	Medium	8.88	8.96	0.996	19.927	0.9222	Medium	8.88	8.96	1.043	20.869	0.9112	Medium	8.88
Complex	1941	1960	FSIQIMKKPEVPFFGPLFDG	14.14	3	15	13.91	14.36	2.089	13.928	0.9409	High	13.91	14.37	2.14	14.268	0.9346	Medium	13.91	14.36	2.131	14.206	0.9362	High	13.91	14.36	3.326	22.174	0.9371	High	13.91	14.36	3.628	24.189	0.9383	High	13.91	14.37	3.365	22.434	0.9354	High	13.92	14.36	4.724	31.491	0.9186	Medium	13.91
Complex	1941	1961	FSIQIMKKPEVPFFGPLFDGA	14.1	3	16	13.87	14.32	2.223	13.896	0.9465	High	13.87	14.32	2.291	14.321	0.942	High	13.87	14.32	2.272	14.2	0.9466	High	13.87	14.32	3.475	21.718	0.9386	High	13.87	14.32	3.8	23.752	0.9435	High	13.87	14.33	3.508	21.923	0.9367	High	13.87	14.32	4.859	30.371	0.9399	High	13.87
Complex	1941	1971	FSIQIMKKPEVPFFGPLFDGAIVNGKVLPIM	14.15	4	25	13.91	14.38	3.068	12.271	0.9505	High	13.91	14.38	3.177	12.708	0.9378	High	13.91	14.38	3.138	12.551	0.9478	High	13.91	14.38	5.064	20.255	0.9325	High	13.91	14.38	5.61	22.442	0.946	High	13.91	14.38	5.173	20.694	0.9397	High	13.92	14.38	7.99	31.962	0.9234	High	13.91
Complex	1945	1960	IMKKPEVPFFGPLFDG	14.15	3	11	13.91	14.38	2.007	18.243	0.9362	High	13.91	14.38	2.077	18.879	0.9403	High	13.91	14.38	2.04	18.546	0.9353	High	13.91	14.38	3.228	29.348	0.9317	High	13.91	14.38	3.561	32.373	0.9342	High	13.91	14.38	3.301	30.013	0.9368	High	13.92	14.38	4.661	42.368	0.9324	High	13.91
Complex	1945	1961	IMKKPEVPFFGPLFDGA	13.83	3	12	13.62	14.03	2.204	18.365	0.9369	High	13.63	14.03	2.274	18.947	0.9429	High	13.63	14.03	2.26	18.837	0.9346	High	13.63	14.02	3.458	28.82	0.9361	High	13.63	14.03	3.809	31.746	0.9345	High	13.63	14.03	3.532	29.431	0.9311	High	13.63	14.03	4.88	40.663	0.9343	High	13.63
Complex	1945	1971	IMKKPEVPFFGPLFDGAIVNGKVLPIM	14.15	4	21	13.91	14.38	2.923	13.921	0.946	High	13.91	14.38	3.013	14.348	0.9355	High	13.91	14.38	2.995	14.261	0.9423	High	13.91	14.38	4.894	23.306	0.9383	High	13.91	14.38	5.427	25.845	0.9303	High	13.91	14.38	4.98	23.713	0.9353	High	13.92	14.38	7.833	37.302	0.9245	High	13.91
Complex	1946	1961	MKKPEVPFFGPLFDGA	13.93	3	11	13.71	14.14	1.729	15.721	0.9094	Medium	13.71	14.15	1.787	16.242	0.8891	Medium	13.71	14.15	1.78	16.183	0.9126	Medium	13.71	14.14	2.917	26.517	0.8595	Medium	13.71	14.15	3.246	29.513	0.8654	Medium	13.71	14.15	2.972	27.018	0.874	Medium	13.71	14.14	4.327	39.337	0.8798	Medium	13.71
Complex	1946	1971	MKKPEVPFFGPLFDGAIVNGKVLPIM	14.18	4	20	14.03	14.08	2.739	13.694	0.8127	Medium	14.04	14.08	2.753	13.767	0.8477	Medium	14.04	14.08	2.885	14.423	0.8411	Medium	14.03	14.07	4.692	23.459	0.7804	Medium	14.04	14.08	5.113	25.567	0.81	Medium	14.04	14.08	4.876	24.378	0.7407	Medium	14.04	14.07	7.537	37.683	0.7801	Medium	14.04
Complex	1961	1971	AIVNGKVLPIM	10.77	2	8	10.56	10.98	0.911	11.387	0.9264	High	10.56	10.98	0.933	11.663	0.9346	High	10.56	10.98	0.939	11.732	0.9262	High	10.56	10.98	1.593	19.908	0.9172	High	10.56	10.98	1.805	22.561	0.9168	High	10.56	10.98	1.662	20.779	0.9157	High	10.56	10.98	3.024	37.802	0.9248	High	10.56
Complex	1962	1971	IVNGKVLPIM	10.55	2	7	10.42	10.56	0.856	12.224	0.9387	High	10.42	10.56	0.874	12.479	0.9344	High	10.42	10.56	0.893	12.759	0.9242	High	10.42	10.56	1.501	21.444	0.9248	High	10.42	10.56	1.712	24.463	0.917	High	10.42	10.56	1.562	22.313	0.9087	High	10.42	10.56	2.801	40.014	0.9167	High	10.42
Complex	1972	1979	VRATAINA	5.51	2	6	5.46	5.62	0.06	0.993	0.9551	High	5.46	5.62	0.065	1.084	0.9571	High	5.46	5.62	0.085	1.416	0.9317	High	5.46	5.62	0.08	1.328	0.9499	High	5.46	5.62	0.079	1.324	0.9495	High	5.46	5.62	0.08	1.335	0.9342	High	5.46	5.62	0.079	1.317	0.955	High	5.46
Complex	1972	1991	VRATAINASRALKSLIPAAA	10.76	3	17	10.55	10.96	2.175	12.794	0.893	Medium	10.55	10.95	2.245	13.203	0.8176	Medium	10.55	10.95	2.286	13.45	0.8313	Medium	10.55	10.96	3.458	20.342	0.815	Medium	10.55	10.95	3.9	22.94	0.8226	Medium	10.55	10.95	3.658	21.52	0.799	Medium	10.55	10.95	4.891	28.77	0.884	Medium	10.55
Complex	1973	1991	RATAINASRALKSLIPAAA	10.5	4	16	10.3	10.69	1.846	11.535	0.9057	Medium	10.3	10.69	1.804	11.277	0.9041	Medium	10.3	10.68	1.901	11.884	0.9129	Medium	10.3	10.69	3.001	18.755	0.9012	Medium	10.3	10.68	3.488	21.802	0.9151	High	10.3	10.69	3.239	20.245	0.9109	Medium	10.3	10.69	4.407	27.543	0.919	Medium	10.3
Complex	1975	1979	TAINA	5.25	1	3	5.18	5.24	0.046	1.523	0.913	Medium	5.18	5.24	0.026	0.861	0.8601	Medium	5.18	5.24	0.064	2.132	0.8941	Medium	5.18	5.24	0.068	2.28	0.9112	Medium	5.18	5.24	0.064	2.147	0.8724	Medium	5.19	5.24	0.043	1.44	0.8828	Medium	5.19	5.24	0.037	1.222	0.8379	Medium	5.18
Complex	1975	1991	TAINASRALKSLIPAAA	11.17	3	14	10.9	11.05	2.107	15.05	0.9372	High	10.9	11.05	2.112	15.084	0.9109	High	10.9	11.04	2.209	15.775	0.92	High	10.9	11.05	3.452	24.658	0.9256	High	10.9	11.04	3.989	28.491	0.9315	High	10.9	11.05	3.729	26.637	0.9085	High	10.9	11.05	4.906	35.045	0.9215	High	10.9
Complex	1980	1991	SRALKSLIPAAA	8.89	3	9	8.81	8.98	1.991	22.117	0.9206	High	8.81	8.97	2.005	22.28	0.9256	High	8.81	8.97	2.086	23.177	0.9242	High	8.81	8.98	3.263	36.261	0.918	High	8.8	8.97	3.794	42.155	0.9214	High	8.81	8.98	3.473	38.583	0.9141	High	8.81	8.98	4.683	52.031	0.911	High	8.81
[truncated: 35 more columns]

## Sheet: %D
				Apo								Complex												Complex - Apo
Start	End	Sequence	0.3s	SD	3s	SD	30s	SD	300s	SD		0.3s	SD	3s	SD	30s	SD	300s	SD					0.3s	SD	3s	SD	30s	SD	300s	SD
1766	1785	WSHPQFEKGGGSGGGSGGSA	44.8723	1.76153	45.821	0.158392	46.929	0.807727	46.6763	0.577669		45.2513	0.921028	45.5103	2.10319	46.4193	1.47027	45.7663	1.21979					0.379	2.68255	-0.310667	2.26158	-0.509667	2.278	-0.91	1.79746
1772	1798	EKGGGSGGGSGGSAWSHPQFEKSGENL	35.6907	2.22107	36.8715	0.120915	38.0257	0.371365	37.0657	0.203205		36.8957	1.01265	37.6813	1.31394	37.813	0.540681	38.2177	1.67106		% Relative Deuterium Incorporation	10		1.205	3.23372	0.809833	1.43486	-0.212667	0.912047	1.152	1.87426		Difference in % Relative Deuterium Incorporation	-10.1
1786	1798	WSHPQFEKSGENL	42.545	2.05052	43.7625	0.144957	45.3747	0.740247	44.416	0.202156		42.7803	1.31306	43.953	1.66154	44.452	0.565649	44.6477	2.0632			20		0.235333	3.36358	0.1905	1.8065	-0.922667	1.3059	0.231667	2.26535
1792	1798	EKSGENL	57.954	2.28308	57.8435	0.0502046	61.0437	0.990064	61.1533	0.553061		59.1413	0.896652	59.3347	2.73427	62.2677	2.49107	61.52	0.924865			30		1.18733	3.17974	1.49117	2.78448	1.224	3.48113	0.366667	1.47793			-5.1
1813	1826	FYVAEGQEDKHSIL	5.062	0.672743	11.0025	0.634275	22.8183	0.535039	32.0223	0.482956		4.77033	0.362473	11.042	0.962248	19.4323	0.710455	31.3803	1.68943			40		-0.291667	1.03522	0.0395	1.59652	-3.386	1.24549	-0.642	2.17239
1813	1834	FYVAEGQEDKHSILTNTGGSQA	9.72233	0.717946	17.99	0.0424264	34.507	0.717969	42.21	0.077324		9.699	0.285049	18.2277	1.32678	30.4293	0.680377	42.244	1.768			50		-0.0233333	1.003	0.237667	1.36921	-4.07767	1.39835	0.034	1.84532
1814	1826	YVAEGQEDKHSIL	7.139	0.783165	14.756	0.00424264	28.7437	0.917302	39.4863	0.629001		6.518	0.181849	14.359	1.09675	24.1707	0.59906	37.9073	1.26046			60		-0.621	0.965014	-0.397	1.10099	-4.573	1.51636	-1.579	1.88946			5.1
1814	1833	YVAEGQEDKHSILTNTGGSQ	11.7617	0.681124	19.7655	0.211425	38.616	1.22192	47.8937	0.689243		11.8823	0.213542	20.5457	1.62904	34.6703	1.52756	47.1853	1.7286			70		0.120667	0.894666	0.780167	1.84046	-3.94567	2.74948	-0.708333	2.41784
1814	1834	YVAEGQEDKHSILTNTGGSQA	11.592	0.791396	21.0105	0.0643467	39.7817	0.950814	48.3773	1.11668		11.777	0.08544	21.5657	1.66513	35.906	1.53629	47.88	1.77643			80		0.185	0.876836	0.555167	1.72948	-3.87567	2.4871	-0.497333	2.89311			10.1
1815	1826	VAEGQEDKHSIL	8.199	0.773516	16.928	0.00141421	31.7497	1.33875	40.214	0.978102		7.72233	0.2503	16.4227	1.34956	27.266	1.23149	39.2383	1.1884			90		-0.476667	1.02382	-0.505333	1.35098	-4.48367	2.57024	-0.975667	2.1665
1815	1834	VAEGQEDKHSILTNTGGSQA	12.9927	0.584444	23.1505	0.0233345	42.991	0.835985	50.5133	0.938432		13.1067	0.140799	23.553	1.93343	39.1807	1.43282	50.6403	1.47769					0.114	0.725243	0.4025	1.95676	-3.81033	2.26881	0.127	2.41612
1834	1838	AYEDF	1.349	0.763964	1.9125	0.140714	2.38267	0.427683	2.784	0.298081		4.095	0.881347	4.16033	1.21916	4.31933	1.76747	3.82433	0.771122					2.746	1.64531	2.24783	1.35987	1.93667	2.19516	1.04033	1.0692
1838	1844	FVAGLGW	14.2107	0.945685	18.264	0.394566	31.0507	0.161327	43.001	0.182403		14.5897	0.290214	18.9267	1.24996	29.6577	0.289174	41.257	0.989656					0.379	1.2359	0.662667	1.64453	-1.393	0.4505	-1.744	1.17206
1838	1871	FVAGLGWEVNLTNHSGFMGGLQKNKSTGLTTPYF	32.8113	0.757988	36.9025	1.78686	41.6927	0.601533	44.9627	1.03917		35.2277	0.75052	38.7403	0.937147	43.1437	0.325908	44.9233	2.35668					2.41633	1.50851	1.83783	2.72401	1.451	0.927442	-0.0393333	3.39584
1838	1877	FVAGLGWEVNLTNHSGFMGGLQKNKSTGLTTPYFATSTVE	41.0813	0.828536	46.745	0.685894	50.8157	0.238538	52.795	0.586355		43.8437	1.17517	48.5787	0.643034	51.645	0.413885	53.9087	2.1305					2.76233	2.0037	1.83367	1.32893	0.829333	0.652423	1.11367	2.71686
1839	1844	VAGLGW	17.1607	0.992769	22.3705	0.358503	37.2257	0.209154	51.4807	0.471203		17.8283	0.988009	22.912	1.17619	35.795	0.501979	50.153	1.80601					0.667667	1.98078	0.5415	1.53469	-1.43067	0.711133	-1.32767	2.27721
1839	1848	VAGLGWEVNL	25.3597	1.67072	39.249	0.223446	54.8613	0.466301	61.671	0.42878		27.48	0.556067	40.862	2.31536	54.1887	0.585089	61.6103	1.34308					2.12033	2.22678	1.613	2.53881	-0.672667	1.05139	-0.0606667	1.77186
1839	1854	VAGLGWEVNLTNHSGF	31.724	0.931813	39.3055	0.277893	48.545	0.168395	53.078	1.55273		33.0007	0.461243	41.239	1.42946	49.247	0.213291	53.5567	2.42334					1.27667	1.39306	1.9335	1.70735	0.702	0.381686	0.478667	3.97608
1839	1871	VAGLGWEVNLTNHSGFMGGLQKNKSTGLTTPYF	37.202	0.729858	41.3885	0.880348	45.696	0.224706	47.538	0.848042		39.2997	0.71033	42.694	0.934257	46.4433	0.393143	48.1203	2.10536					2.09767	1.44019	1.3055	1.8146	0.747333	0.617849	0.582333	2.9534
1839	1877	VAGLGWEVNLTNHSGFMGGLQKNKSTGLTTPYFATSTVE	46.029	0.988184	51.62	0.455377	55.4623	0.0972077	57.005	0.72766		47.798	0.841012	52.4923	1.01624	55.7633	0.729573	58.17	2.58425					1.769	1.8292	0.872333	1.47161	0.301	0.82678	1.165	3.31191
1845	1871	EVNLTNHSGFMGGLQKNKSTGLTTPYF	46.941	1.39998	47.564	0.0537401	48.39	0.162009	48.2273	1.15069		47.043	1.08636	47.201	0.919469	47.726	0.459039	48.2097	1.80293					0.102	2.48634	-0.363	0.97321	-0.664	0.621048	-0.0176667	2.95362
1855	1871	MGGLQKNKSTGLTTPYF	58.1897	1.39689	58.8545	0.0176777	59.292	0.237691	59.338	1.57476		58.376	1.01221	58.58	1.11764	59.431	0.209581	60.115	2.39852					0.186333	2.40909	-0.2745	1.13532	0.139	0.447272	0.777	3.97328
1855	1874	MGGLQKNKSTGLTTPYFATS	63.938	1.92152	64.466	0.316784	65.4967	0.189358	65.1293	0.924784		63.3697	0.969458	63.5737	1.12308	64.0587	0.0500833	64.627	2.05067					-0.568333	2.89098	-0.892333	1.43987	-1.438	0.239441	-0.502333	2.97546
1855	1877	MGGLQKNKSTGLTTPYFATSTVE	58.3183	1.97689	61.912	0.137179	62.4593	0.294211	62.495	1.29156		58.3007	0.810927	60.933	1.19401	61.9853	0.0529371	62.7007	2.11432					-0.0176667	2.78782	-0.979	1.33119	-0.474	0.347148	0.205667	3.40588
1876	1880	VEVIF	3.88167	2.11934	5.148	2.83267	22.9983	1.38306	61.227	0.812288		4.20333	2.10775	7.56067	1.93835	19.5817	1.3968	54.5253	0.640117					0.321667	4.2271	2.41267	4.77102	-3.41667	2.77986	-6.70167	1.4524
1876	1904	VEVIFHVSTRMPSDSDDSLTKKLRHLGND	5.05167	0.838542	11.869	0.517602	27.9527	0.405848	36.2717	0.687512		5.13067	0.384507	12.8377	0.981933	25.173	0.158786	36.256	2.432					0.079	1.22305	0.968667	1.49954	-2.77967	0.564634	-0.0156667	3.11951
1878	1894	VIFHVSTRMPSDSDDSL	14.3507	0.828573	20.468	0.186676	31.797	0.423128	40.9617	1.14891		15.1343	0.567447	21.0087	0.895911	29.001	0.105731	40.667	2.32508					0.783667	1.39602	0.540667	1.08259	-2.796	0.528858	-0.294667	3.47399
1878	1904	VIFHVSTRMPSDSDDSLTKKLRHLGND	6.17667	0.831715	14.7955	0.265165	32.1947	0.405327	38.6643	0.540145		6.62833	0.394002	15.6677	1.32728	28.8677	0.0531068	38.954	2.10537					0.451667	1.22572	0.872167	1.59244	-3.327	0.458434	0.289667	2.64551
1878	1906	VIFHVSTRMPSDSDDSLTKKLRHLGNDEV	5.32667	0.787737	12.8395	0.516895	28.9443	0.389248	36.118	0.562096		5.60133	0.411267	13.7977	1.04541	25.987	0.111396	36.3857	2.22109					0.274667	1.199	0.958167	1.56231	-2.95733	0.500644	0.267667	2.78318
1881	1904	HVSTRMPSDSDDSLTKKLRHLGND	7.667	0.89573	16.6575	0.20294	34.917	1.21954	40.07	0.946504		8.30733	0.216408	17.2917	1.55095	31.2497	0.822335	39.244	1.34676					0.640333	1.11214	0.634167	1.75389	-3.66733	2.04188	-0.826	2.29326
1905	1912	EVHIVWSE	0.907333	0.263041	0.7625	0.321734	1.303	0.165581	1.702	0.389717		0.494333	0.153155	0.948667	0.288309	0.991333	0.135975	1.27167	0.144254					-0.413	0.416195	0.186167	0.610043	-0.311667	0.301556	-0.430333	0.533971
1905	1916	EVHIVWSEHTRD	4.342	0.83865	8.39	0.599627	9.12767	0.293694	9.039	0.502012		4.28733	0.298725	8.673	0.639952	9.23533	0.386428	9.01233	0.844413					-0.0546667	1.13737	0.283	1.23958	0.107667	0.680122	-0.0266667	1.34642
1905	1926	EVHIVWSEHTRDYRRGIIPTEF	14.7177	1.12018	25.8505	0.0318198	32.6947	0.219919	34.1143	0.882101		15.4253	0.516957	26.6007	1.13406	32.5513	0.193622	34.7703	1.57235					0.707667	1.63713	0.750167	1.16588	-0.143333	0.413541	0.656	2.45445
1905	1930	EVHIVWSEHTRDYRRGIIPTEFGDVL	10.31	0.805076	19.566	0.363453	25.8	0.239481	26.8527	0.521214		10.634	0.481058	20.9213	0.86766	25.9647	0.10751	27.571	1.76486					0.324	1.28613	1.35533	1.23111	0.164667	0.34699	0.718333	2.28608
1917	1926	YRRGIIPTEF	33.75	1.59532	50.933	0.71842	67.808	0.472876	71.416	2.25592		35.5433	0.782765	52.497	2.38063	66.719	0.0730821	71.8693	2.85165					1.79333	2.37808	1.564	3.09905	-1.089	0.545958	0.453333	5.10757
1917	1930	YRRGIIPTEFGDVL	18.255	0.98322	31.3	0.722663	44.0253	0.163812	45.786	1.20196		18.7563	0.516843	33.081	1.77969	43.1217	0.131698	46.0133	2.29657					0.501333	1.50006	1.781	2.50235	-0.903667	0.29551	0.227333	3.49852
1931	1940	IVIYPMKNHM	13.307	0.765814	14.294	0.207889	14.9173	0.214817	18.436	0.0895991		13.8927	0.340294	14.7247	0.551893	15.1323	0.129083	19.4963	1.15437					0.585667	1.10611	0.430667	0.759782	0.215	0.3439	1.06033	1.24397
1931	1944	IVIYPMKNHMFSIQ	4.56433	0.452771	4.493	0.373352	5.10567	0.114849	6.52067	0.318924		4.78533	0.25924	5.13	0.223421	5.183	0.311029	6.855	0.772722					0.221	0.712011	0.637	0.596774	0.0773333	0.425878	0.334333	1.09165
1933	1940	IYPMKNHM	18.3353	2.08233	19.5505	0.727613	20.7963	0.996838	26.4137	0.253648		19.1303	0.78286	20.045	0.792615	21.259	0.631002	27.3467	1.05411					0.795	2.86519	0.4945	1.52023	0.462667	1.62784	0.933	1.30776
1941	1960	FSIQIMKKPEVPFFGPLFDG	10.258	0.842456	19.6965	0.778525	31.9097	0.38123	39.2887	0.414325		14.134	0.181075	22.9323	1.09604	31.663	0.373031	37.4893	1.13713					3.876	1.02353	3.23583	1.87457	-0.246667	0.754261	-1.79933	1.55145
1941	1961	FSIQIMKKPEVPFFGPLFDGA	10.3203	0.773927	19.4255	0.618718	30.8043	0.446527	37.6697	0.431325		14.139	0.218968	22.4643	1.11985	30.7167	0.32577	35.9413	1.184					3.81867	0.992895	3.03883	1.73857	-0.0876667	0.772297	-1.72833	1.61533
1941	1971	FSIQIMKKPEVPFFGPLFDGAIVNGKVLPIM	9.09633	0.879642	18.1715	0.539522	33.324	0.337194	44.5127	0.422474		12.51	0.221366	21.1303	1.15695	32.4643	0.468726	43.372	1.0205					3.41367	1.10101	2.95883	1.69647	-0.859667	0.805921	-1.14067	1.44298
1945	1960	IMKKPEVPFFGPLFDG	13.0987	0.964922	26.1825	1.01753	42.8937	0.439701	53.2317	0.680875		18.556	0.318118	30.578	1.58968	42.5987	0.485957	50.321	1.6182					5.45733	1.28304	4.3955	2.6072	-0.295	0.925659	-2.91067	2.29907
1945	1961	IMKKPEVPFFGPLFDGA	13.4873	1.11662	25.7665	0.965201	41.2967	0.272918	50.7237	0.539085		18.7163	0.309195	29.999	1.54348	40.9813	0.345651	48.0667	1.61524					5.229	1.42581	4.2325	2.50868	-0.315333	0.618569	-2.657	2.15432
1945	1971	IMKKPEVPFFGPLFDGAIVNGKVLPIM	10.0873	1.00075	21.0585	0.712057	38.8857	0.399295	52.3057	0.515649		14.1767	0.225646	24.288	1.36367	37.7197	0.442272	50.7693	1.34467					4.08933	1.22639	3.2295	2.07573	-1.166	0.841567	-1.53633	1.86032
1946	1961	MKKPEVPFFGPLFDGA	11.1347	1.06448	23.6295	0.504167	39.815	0.463366	49.1817	0.666395		16.0487	0.285297	27.6827	1.60479	39.715	0.459181	46.2363	1.57151					4.914	1.34978	4.05317	2.10895	-0.1	0.922547	-2.94533	2.23791
1946	1971	MKKPEVPFFGPLFDGAIVNGKVLPIM	9.593	1.06225	21.005	0.898026	38.5757	0.502244	51.824	0.578138		13.9613	0.401478	24.468	1.05688	37.695	0.0668132	50.4177	1.71337					4.36833	1.46373	3.463	1.9549	-0.880667	0.569057	-1.40633	2.29151
1961	1971	AIVNGKVLPIM	8.59833	0.921508	18.6835	0.506996	37.8143	0.170741	50.4793	0.792005		11.594	0.182557	21.0827	1.35232	37.8403	0.0390171	52.33	1.18474					2.99567	1.10406	2.39917	1.85931	0.026	0.209758	1.85067	1.97674
1962	1971	IVNGKVLPIM	9.07633	1.02562	19.7195	0.307591	40.2937	0.240774	54.305	0.608579		12.4873	0.267597	22.74	1.55414	40.2903	0.267489	56.9367	1.51435					3.411	1.29322	3.0205	1.86173	-0.00333333	0.508263	2.63167	2.12293
1972	1979	VRATAINA	1.06767	0.0619785	1.19	0.0240416	1.44333	0.109842	1.51833	0.200003		1.16433	0.222648	1.329	0.00556776	1.31167	0.073146	1.37967	0.0496622					0.0966667	0.284627	0.139	0.0296094	-0.131667	0.182988	-0.138667	0.249666
1972	1991	VRATAINASRALKSLIPAAA	10.8853	0.812081	19.291	0.360624	29.119	0.0815414	34.5953	0.680557		13.149	0.331317	21.6007	1.30088	28.864	0.0815046	34.268	0.827304					2.26367	1.1434	2.30967	1.6615	-0.255	0.163046	-0.327333	1.50786
1973	1991	RATAINASRALKSLIPAAA	10.1427	0.75102	18.3005	0.174655	28.074	0.115052	34.0327	0.454125		11.5653	0.304635	20.2673	1.52362	27.6233	0.0795131	33.4587	0.767865					1.42267	1.05565	1.96683	1.69828	-0.450667	0.194565	-0.574	1.22199
1975	1979	TAINA	1.85733	0.657264	1.5015	0.21991	2.36567	0.400208	2.977	0.575292		1.50533	0.635684	1.95567	0.451505	1.09567	0.364316	1.62667	0.588121					-0.352	1.29295	0.454167	0.671415	-1.27	0.764524	-1.35033	1.16341
1975	1991	TAINASRALKSLIPAAA	13.4097	1.03143	23.6915	0.234052	35.581	0.157121	42.1947	0.646669		15.303	0.409117	26.5953	1.91684	35.4093	0.315665	41.6683	0.939851					1.89333	1.44055	2.90383	2.15089	-0.171667	0.472786	-0.526333	1.58652
1980	1991	SRALKSLIPAAA	19.4157	1.42675	34.9475	0.457498	52.6887	0.46262	60.4383	0.774869		22.5247	0.570786	38.9997	2.96901	52.3483	0.281507	60.0183	1.18365					3.109	1.99753	4.05217	3.42651	-0.340333	0.744127	-0.42	1.95852

## Sheet: #D
				Apo									Complex											Complex - Apo
Start	End	Sequence	0.3s	SD	3s	SD	30s	SD	300s	SD		0.3s	SD	3s	SD	30s	SD	300s	SD					0.3s	SD	3s	SD	30s	SD	300s	SD
1766	1785	WSHPQFEKGGGSGGGSGGSA	7.628	0.299541	7.79	0.0268701	7.978	0.137394	7.935	0.0985343		7.69267	0.156813	7.737	0.357367	7.891	0.250118	7.78067	0.207389					0.0646667	0.456354	-0.053	0.384237	-0.087	0.387512	-0.154333	0.305924
1772	1798	EKGGGSGGGSGGSAWSHPQFEKSGENL	8.56567	0.532947	8.8495	0.0289914	9.126	0.089202	8.89567	0.0485833		8.855	0.243014	9.04367	0.315589	9.075	0.129881	9.17233	0.400777		Total Deuteron Incorporation	1		0.289333	0.775961	0.194167	0.34458	-0.051	0.219083	0.276667	0.44936		Difference in total Deuteron Incorporation	-0.41
1786	1798	WSHPQFEKSGENL	4.25433	0.204798	4.3765	0.0148492	4.53733	0.0742316	4.44167	0.0202073		4.278	0.131191	4.39533	0.166494	4.44533	0.0565184	4.46467	0.20642			2		0.0236667	0.335989	0.0188333	0.181343	-0.092	0.13075	0.023	0.226628
1792	1798	EKSGENL	2.89767	0.114422	2.892	0.00282843	3.052	0.0497594	3.05767	0.0273008		2.95733	0.0444335	2.96667	0.137151	3.11333	0.124829	3.076	0.0461844			3		0.0596667	0.158855	0.0746667	0.139979	0.0613333	0.174589	0.0183333	0.0734852
1813	1826	FYVAEGQEDKHSIL	0.607333	0.0807548	1.3205	0.0756604	2.73833	0.0638148	3.84233	0.057977		0.572667	0.0436616	1.325	0.11543	2.332	0.0851587	3.76567	0.20286			4		-0.0346667	0.124416	0.0045	0.19109	-0.406333	0.148974	-0.0766667	0.260837
1813	1834	FYVAEGQEDKHSILTNTGGSQA	1.94433	0.143361	3.598	0.00848528	6.90133	0.143779	8.442	0.0157162		1.94	0.0566657	3.64567	0.265587	6.086	0.136371	8.44867	0.353738			5		-0.00433333	0.200027	0.0476667	0.274072	-0.815333	0.28015	0.00666667	0.369454
1814	1826	YVAEGQEDKHSIL	0.785333	0.0862863	1.623	0	3.16167	0.100898	4.34367	0.0694286		0.717	0.0196977	1.57967	0.120952	2.65867	0.0657445	4.16967	0.138933			6		-0.0683333	0.105984	-0.0433333	0.120952	-0.503	0.166642	-0.174	0.208361			0.41
1814	1833	YVAEGQEDKHSILTNTGGSQ	2.11733	0.122317	3.558	0.0381838	6.951	0.219638	8.62067	0.124275		2.13867	0.0387341	3.698	0.293491	6.24067	0.274811	8.49333	0.311176			7		0.0213333	0.161051	0.14	0.331675	-0.710333	0.49445	-0.127333	0.435451
1814	1834	YVAEGQEDKHSILTNTGGSQA	2.20233	0.150699	3.992	0.0127279	7.55833	0.18078	9.192	0.212191		2.23767	0.016563	4.09767	0.316254	6.822	0.291623	9.09733	0.337339			8		0.0353333	0.167262	0.105667	0.328982	-0.736333	0.472403	-0.0946667	0.54953
1815	1826	VAEGQEDKHSIL	0.82	0.0770909	1.693	0	3.175	0.13363	4.02133	0.0981954		0.772667	0.0249867	1.64233	0.135308	2.72633	0.122973	3.92367	0.118938			9		-0.0473333	0.102078	-0.0506667	0.135308	-0.448667	0.256603	-0.0976667	0.217134
1815	1834	VAEGQEDKHSILTNTGGSQA	2.33867	0.105462	4.167	0.00424264	7.73833	0.150154	9.09233	0.168826		2.35933	0.0253246	4.23933	0.347929	7.05233	0.258086	9.11533	0.265767					0.0206667	0.130787	0.0723333	0.352171	-0.686	0.40824	0.023	0.434594
1834	1838	AYEDF	0.0406667	0.0231805	0.057	0.00424264	0.0716667	0.0125831	0.0833333	0.00896289		0.122667	0.0262742	0.124667	0.0365285	0.129333	0.0530786	0.114667	0.0231157					0.082	0.0494546	0.0676667	0.0407712	0.0576667	0.0656616	0.0313333	0.0320785
1838	1844	FVAGLGW	0.710333	0.0472899	0.913	0.019799	1.55267	0.00776745	2.15	0.00916515		0.729333	0.0142945	0.946333	0.0629153	1.48267	0.0146401	2.063	0.0493862					0.019	0.0615844	0.0333333	0.0827143	-0.07	0.0224076	-0.087	0.0585514
1838	1871	FVAGLGWEVNLTNHSGFMGGLQKNKSTGLTTPYF	10.1713	0.234798	11.4395	0.553665	12.925	0.186582	13.9387	0.322295		10.9203	0.232504	12.0097	0.290128	13.3747	0.101195	13.9263	0.730712					0.749	0.467303	0.570167	0.843793	0.449667	0.287777	-0.0123333	1.05301
1838	1877	FVAGLGWEVNLTNHSGFMGGLQKNKSTGLTTPYFATSTVE	15.2	0.306588	17.2955	0.253851	18.8017	0.0878996	19.534	0.217		16.222	0.435018	17.974	0.238162	19.1087	0.153637	19.9463	0.788501					1.022	0.741606	0.6785	0.492013	0.307	0.241537	0.412333	1.0055
1839	1844	VAGLGW	0.686333	0.0395137	0.895	0.0141421	1.489	0.008544	2.05933	0.0185831		0.713333	0.0395137	0.916667	0.0469716	1.43167	0.0196554	2.006	0.0718958					0.027	0.0790274	0.0216667	0.0611138	-0.0573333	0.0281994	-0.0533333	0.0904789
1839	1848	VAGLGWEVNL	2.02867	0.133927	3.14	0.0183848	4.38867	0.0371663	4.93367	0.0345302		2.19867	0.0445459	3.269	0.185292	4.335	0.0466798	4.929	0.107503					0.17	0.178472	0.129	0.203676	-0.0536667	0.0838461	-0.00466667	0.142034
1839	1854	VAGLGWEVNLTNHSGF	4.44133	0.13027	5.5025	0.0388909	6.79633	0.0238607	7.431	0.217166		4.62	0.0646297	5.77367	0.200395	6.89467	0.0302875	7.49767	0.339226					0.178667	0.1949	0.271167	0.239286	0.0983333	0.0541482	0.0666667	0.556392
1839	1871	VAGLGWEVNLTNHSGFMGGLQKNKSTGLTTPYF	11.1603	0.218912	12.4165	0.263751	13.709	0.0676683	14.2613	0.254498		11.79	0.213016	12.808	0.280252	13.933	0.118072	14.4363	0.631435					0.629667	0.431928	0.3915	0.544003	0.224	0.18574	0.175	0.885933
1839	1877	VAGLGWEVNLTNHSGFMGGLQKNKSTGLTTPYFATSTVE	16.5703	0.355573	18.583	0.164049	19.9663	0.0349905	20.522	0.261608		17.2077	0.302616	18.897	0.366104	20.075	0.262444	20.941	0.930281					0.637333	0.658189	0.314	0.530153	0.108667	0.297435	0.419	1.19189
1845	1871	EVNLTNHSGFMGGLQKNKSTGLTTPYF	11.266	0.336121	11.4155	0.013435	11.6133	0.0386954	11.5743	0.275981		11.2903	0.260287	11.3283	0.220419	11.454	0.110259	11.5703	0.43264					0.0243333	0.596408	-0.0871667	0.233854	-0.159333	0.148954	-0.004	0.708621
1855	1871	MGGLQKNKSTGLTTPYF	8.14667	0.195919	8.2395	0.00212132	8.30067	0.0333816	8.30733	0.220582		8.173	0.14163	8.20133	0.156564	8.32033	0.0290918	8.416	0.336004					0.0263333	0.337549	-0.0381667	0.158685	0.0196667	0.0624734	0.108667	0.556586
1855	1874	MGGLQKNKSTGLTTPYFATS	10.8693	0.326327	10.959	0.0537401	11.1343	0.0323471	11.072	0.157515		10.773	0.164721	10.8077	0.191155	10.8897	0.0085049	10.9867	0.348448					-0.0963333	0.491048	-0.151333	0.244895	-0.244667	0.040852	-0.0853333	0.505964
1855	1877	MGGLQKNKSTGLTTPYFATSTVE	11.6637	0.395204	12.3825	0.0275772	12.492	0.0588982	12.499	0.257971		11.66	0.162225	12.1867	0.238917	12.397	0.010583	12.54	0.423281					-0.00366667	0.557429	-0.195833	0.266494	-0.095	0.0694812	0.041	0.681252
1876	1880	VEVIF	0.116667	0.0637364	0.1545	0.0855599	0.689667	0.0414769	1.83667	0.0247049		0.126	0.0633798	0.226667	0.0578475	0.587333	0.0420991	1.63567	0.0187705					0.00933333	0.127116	0.0721667	0.143407	-0.102333	0.083576	-0.201	0.0434755
1876	1904	VEVIFHVSTRMPSDSDDSLTKKLRHLGND	1.31333	0.218166	3.086	0.13435	7.26767	0.105605	9.43067	0.178674		1.334	0.100145	3.33767	0.25511	6.545	0.0415812	9.42667	0.632144					0.0206667	0.318311	0.251667	0.389461	-0.722667	0.147186	-0.004	0.810818
1878	1894	VIFHVSTRMPSDSDDSL	2.00933	0.116148	2.8655	0.026163	4.45167	0.0590113	5.73467	0.160637		2.119	0.0796806	2.941	0.125391	4.06	0.0147309	5.69367	0.325307					0.109667	0.195829	0.0755	0.151554	-0.391667	0.0737422	-0.041	0.485944
1878	1904	VIFHVSTRMPSDSDDSLTKKLRHLGND	1.48233	0.199986	3.551	0.0636396	7.72667	0.0976542	9.27933	0.12987		1.591	0.0944616	3.76033	0.318748	6.92833	0.0128582	9.349	0.505073					0.108667	0.294447	0.209333	0.382388	-0.798333	0.110512	0.0696667	0.634944
1878	1906	VIFHVSTRMPSDSDDSLTKKLRHLGNDEV	1.385	0.205066	3.338	0.13435	7.52567	0.100724	9.39067	0.146029		1.456	0.106785	3.58767	0.271887	6.75667	0.029023	9.46033	0.577439					0.071	0.311851	0.249667	0.406237	-0.769	0.129747	0.0696667	0.723468
1881	1904	HVSTRMPSDSDDSLTKKLRHLGND	1.61033	0.188259	3.498	0.0424264	7.33233	0.256003	8.41467	0.198873		1.74467	0.0456107	3.631	0.325756	6.56233	0.172512	8.241	0.282841					0.134333	0.233869	0.133	0.368182	-0.77	0.428514	-0.173667	0.481714
1905	1912	EVHIVWSE	0.0546667	0.015885	0.0455	0.0190919	0.078	0.00984886	0.102	0.0232594		0.0296667	0.0090185	0.057	0.0170587	0.059	0.00818535	0.0763333	0.00862168					-0.025	0.0249035	0.0115	0.0361506	-0.019	0.0180342	-0.0256667	0.0318811
1905	1916	EVHIVWSEHTRD	0.434333	0.0836441	0.839	0.059397	0.912667	0.029023	0.904	0.05		0.428667	0.0301054	0.867333	0.0639088	0.923333	0.0387599	0.901333	0.0844413					-0.00566667	0.113749	0.0283333	0.123306	0.0106667	0.0677829	-0.00266667	0.134441
1905	1926	EVHIVWSEHTRDYRRGIIPTEF	2.79633	0.21289	4.9115	0.00636396	6.212	0.0415812	6.482	0.167574		2.931	0.0978621	5.05433	0.215352	6.185	0.037	6.60633	0.298902					0.134667	0.310753	0.142833	0.221716	-0.027	0.0785812	0.124333	0.466476
1905	1930	EVHIVWSEHTRDYRRGIIPTEFGDVL	2.37133	0.184912	4.5	0.0834386	5.934	0.0552449	6.176	0.120129		2.44567	0.11041	4.812	0.19975	5.972	0.0245561	6.34133	0.405658					0.0743333	0.295322	0.312	0.283188	0.038	0.079801	0.165333	0.525787
1917	1926	YRRGIIPTEF	2.36233	0.1115	3.5655	0.0502046	4.74633	0.0332014	4.999	0.158187		2.48833	0.0549212	3.67467	0.166401	4.67033	0.00503322	5.031	0.199697					0.126	0.166422	0.109167	0.216606	-0.076	0.0382346	0.032	0.357884
1917	1930	YRRGIIPTEFGDVL	2.008	0.10813	3.443	0.079196	4.84267	0.018037	5.03667	0.131914		2.063	0.0567186	3.63867	0.195853	4.74333	0.0142945	5.06167	0.252496					0.055	0.164848	0.195667	0.275049	-0.0993333	0.0323315	0.025	0.38441
1931	1940	IVIYPMKNHM	0.931667	0.0535288	1.0005	0.0148492	1.04433	0.0149778	1.29033	0.0064291		0.972333	0.0238607	1.03067	0.0388115	1.059	0.009	1.36467	0.0804757					0.0406667	0.0773895	0.0301667	0.0536608	0.0146667	0.0239778	0.0743333	0.0869048
1931	1944	IVIYPMKNHMFSIQ	0.502	0.0495681	0.494	0.0410122	0.561667	0.0124231	0.717667	0.0351615		0.526333	0.0282194	0.564333	0.0249065	0.570333	0.0338575	0.753667	0.0851724					0.0243333	0.0777875	0.0703333	0.0659187	0.00866667	0.0462806	0.036	0.120334
1933	1940	IYPMKNHM	0.917	0.104096	0.9775	0.0360624	1.04	0.0497293	1.32033	0.0126623		0.956667	0.0388887	1.00233	0.039879	1.06267	0.0315013	1.36733	0.052634					0.0396667	0.142985	0.0248333	0.0759414	0.0226667	0.0812306	0.047	0.0652962
1941	1960	FSIQIMKKPEVPFFGPLFDG	1.539	0.126574	2.9545	0.116673	4.78667	0.0567568	5.89367	0.0621718		2.12	0.0272213	3.43967	0.164263	4.74967	0.0560922	5.62333	0.170579					0.581	0.153795	0.485167	0.280936	-0.037	0.112849	-0.270333	0.232751
1941	1961	FSIQIMKKPEVPFFGPLFDGA	1.65133	0.124066	3.108	0.0989949	4.929	0.0715052	6.027	0.0688259		2.262	0.0350856	3.59433	0.178875	4.91467	0.0523864	5.75033	0.189553					0.610667	0.159151	0.486333	0.27787	-0.0143333	0.123892	-0.276667	0.258379
1941	1971	FSIQIMKKPEVPFFGPLFDGAIVNGKVLPIM	2.27433	0.22016	4.5425	0.135057	8.33067	0.0843584	11.128	0.105532		3.12767	0.0552298	5.28233	0.288954	8.11567	0.117202	10.843	0.254937					0.853333	0.27539	0.739833	0.424011	-0.215	0.20156	-0.285	0.360469
1945	1960	IMKKPEVPFFGPLFDG	1.44067	0.106228	2.88	0.111723	4.71833	0.0482632	5.85567	0.0751421		2.04133	0.035019	3.36333	0.175032	4.686	0.0531131	5.53533	0.178197					0.600667	0.141247	0.483333	0.286755	-0.0323333	0.101376	-0.320333	0.25334
1945	1961	IMKKPEVPFFGPLFDGA	1.61833	0.134124	3.092	0.115966	4.95567	0.0325935	6.08667	0.0644386		2.246	0.0370405	3.59967	0.185025	4.918	0.041328	5.768	0.193621					0.627667	0.171165	0.507667	0.300991	-0.0376667	0.0739214	-0.318667	0.258059
1945	1971	IMKKPEVPFFGPLFDGAIVNGKVLPIM	2.118	0.210257	4.4225	0.1492	8.166	0.083863	10.9843	0.107909		2.977	0.0476235	5.10033	0.286151	7.92133	0.0933506	10.6617	0.282194					0.859	0.257881	0.677833	0.43535	-0.244667	0.177214	-0.322667	0.390103
1946	1961	MKKPEVPFFGPLFDGA	1.22467	0.116796	2.599	0.0551543	4.37967	0.050797	5.41	0.0733689		1.76533	0.0316596	3.045	0.17623	4.36867	0.0506195	5.086	0.172774					0.540667	0.148456	0.446	0.231384	-0.011	0.101416	-0.324	0.246143
1946	1971	MKKPEVPFFGPLFDGAIVNGKVLPIM	1.91867	0.212173	4.201	0.179605	7.71533	0.100271	10.3647	0.115474		2.79233	0.0805564	4.89367	0.211055	7.539	0.0131149	10.0837	0.342987					0.873667	0.292729	0.692667	0.39066	-0.176333	0.113386	-0.281	0.458462
1961	1971	AIVNGKVLPIM	0.688	0.074	1.4945	0.0403051	3.02533	0.0138684	4.03833	0.0635715		0.927667	0.0147422	1.68667	0.108131	3.027	0.003	4.18633	0.0951017					0.239667	0.0887422	0.192167	0.148436	0.00166667	0.0168684	0.148	0.158673
1962	1971	IVNGKVLPIM	0.635333	0.0716682	1.3805	0.0219203	2.82067	0.0168622	3.80133	0.0425715		0.874333	0.0185023	1.59167	0.108583	2.82033	0.0185562	3.986	0.106071					0.239	0.0901705	0.211167	0.130504	-0.000333333	0.0354184	0.184667	0.148642
1972	1979	VRATAINA	0.064	0.0034641	0.071	0.00141421	0.0863333	0.00665833	0.091	0.0117898		0.07	0.0132288	0.0796667	0.00057735	0.0786667	0.00450925	0.0826667	0.00251661					0.006	0.0166929	0.00866667	0.00199156	-0.00766667	0.0111676	-0.00833333	0.0143064
1972	1991	VRATAINASRALKSLIPAAA	1.85067	0.138121	3.2795	0.0615183	4.95033	0.0135031	5.88133	0.115855		2.23533	0.0561278	3.672	0.221332	4.907	0.0138924	5.82567	0.140401					0.384667	0.194249	0.3925	0.282851	-0.0433333	0.0273955	-0.0556667	0.256255
1973	1991	RATAINASRALKSLIPAAA	1.62267	0.120018	2.928	0.0282843	4.492	0.0185203	5.44533	0.0728583		1.85033	0.048645	3.24267	0.243521	4.41967	0.0125033	5.35367	0.12303					0.227667	0.168663	0.314667	0.271805	-0.0723333	0.0310236	-0.0916667	0.195888
1975	1979	TAINA	0.0556667	0.0197569	0.045	0.00707107	0.071	0.0121244	0.0893333	0.0170392		0.0453333	0.0190088	0.0583333	0.0134288	0.033	0.010583	0.0486667	0.0174738					-0.0103333	0.0387656	0.0133333	0.0204999	-0.038	0.0227074	-0.0406667	0.034513
1975	1991	TAINASRALKSLIPAAA	1.87767	0.144341	3.317	0.0325269	4.98133	0.0218251	5.90733	0.0906936		2.14267	0.0575007	3.72333	0.268545	4.957	0.0441928	5.83367	0.13147					0.265	0.201842	0.406333	0.301072	-0.0243333	0.0660178	-0.0736667	0.222164
1980	1991	SRALKSLIPAAA	1.74733	0.128376	3.145	0.0410122	4.742	0.0411461	5.43933	0.0699595		2.02733	0.0512868	3.51	0.267427	4.71133	0.0251462	5.40167	0.106308					0.28	0.179663	0.365	0.308439	-0.0306667	0.0662923	-0.0376667	0.176267

## Sheet: %D vs #D
			%D									#D
Start	End	Sequence	0.3s	sd	3s	sd	30s	sd	300s	sd		0.3s	sd	3s	sd	30s	sd	300s	sd
1766	1785	WSHPQFEKGGGSGGGSGGSA	0.379	2.68255	-0.310667	2.26158	-0.509667	2.278	-0.91	1.79746		0.0646667	0.456354	-0.053	0.384237	-0.087	0.387512	-0.154333	0.305924
1772	1798	EKGGGSGGGSGGSAWSHPQFEKSGENL	1.205	3.23372	0.809833	1.43486	-0.212667	0.912047	1.152	1.87426		0.289333	0.775961	0.194167	0.34458	-0.051	0.219083	0.276667	0.44936
1786	1798	WSHPQFEKSGENL	0.235333	3.36358	0.1905	1.8065	-0.922667	1.3059	0.231667	2.26535		0.0236667	0.335989	0.0188333	0.181343	-0.092	0.13075	0.023	0.226628
1792	1798	EKSGENL	1.18733	3.17974	1.49117	2.78448	1.224	3.48113	0.366667	1.47793		0.0596667	0.158855	0.0746667	0.139979	0.0613333	0.174589	0.0183333	0.0734852
1813	1826	FYVAEGQEDKHSIL	-0.291667	1.03522	0.0395	1.59652	-3.386	1.24549	-0.642	2.17239		-0.0346667	0.124416	0.0045	0.19109	-0.406333	0.148974	-0.0766667	0.260837
1813	1834	FYVAEGQEDKHSILTNTGGSQA	-0.0233333	1.003	0.237667	1.36921	-4.07767	1.39835	0.034	1.84532		-0.00433333	0.200027	0.0476667	0.274072	-0.815333	0.28015	0.00666667	0.369454
1814	1826	YVAEGQEDKHSIL	-0.621	0.965014	-0.397	1.10099	-4.573	1.51636	-1.579	1.88946		-0.0683333	0.105984	-0.0433333	0.120952	-0.503	0.166642	-0.174	0.208361
1814	1833	YVAEGQEDKHSILTNTGGSQ	0.120667	0.894666	0.780167	1.84046	-3.94567	2.74948	-0.708333	2.41784		0.0213333	0.161051	0.14	0.331675	-0.710333	0.49445	-0.127333	0.435451
1814	1834	YVAEGQEDKHSILTNTGGSQA	0.185	0.876836	0.555167	1.72948	-3.87567	2.4871	-0.497333	2.89311		0.0353333	0.167262	0.105667	0.328982	-0.736333	0.472403	-0.0946667	0.54953
1815	1826	VAEGQEDKHSIL	-0.476667	1.02382	-0.505333	1.35098	-4.48367	2.57024	-0.975667	2.1665		-0.0473333	0.102078	-0.0506667	0.135308	-0.448667	0.256603	-0.0976667	0.217134
1815	1834	VAEGQEDKHSILTNTGGSQA	0.114	0.725243	0.4025	1.95676	-3.81033	2.26881	0.127	2.41612		0.0206667	0.130787	0.0723333	0.352171	-0.686	0.40824	0.023	0.434594
1834	1838	AYEDF	2.746	1.64531	2.24783	1.35987	1.93667	2.19516	1.04033	1.0692		0.082	0.0494546	0.0676667	0.0407712	0.0576667	0.0656616	0.0313333	0.0320785
1838	1844	FVAGLGW	0.379	1.2359	0.662667	1.64453	-1.393	0.4505	-1.744	1.17206		0.019	0.0615844	0.0333333	0.0827143	-0.07	0.0224076	-0.087	0.0585514
1838	1871	FVAGLGWEVNLTNHSGFMGGLQKNKSTGLTTPYF	2.41633	1.50851	1.83783	2.72401	1.451	0.927442	-0.0393333	3.39584		0.749	0.467303	0.570167	0.843793	0.449667	0.287777	-0.0123333	1.05301
1838	1877	FVAGLGWEVNLTNHSGFMGGLQKNKSTGLTTPYFATSTVE	2.76233	2.0037	1.83367	1.32893	0.829333	0.652423	1.11367	2.71686		1.022	0.741606	0.6785	0.492013	0.307	0.241537	0.412333	1.0055
1839	1844	VAGLGW	0.667667	1.98078	0.5415	1.53469	-1.43067	0.711133	-1.32767	2.27721		0.027	0.0790274	0.0216667	0.0611138	-0.0573333	0.0281994	-0.0533333	0.0904789
1839	1848	VAGLGWEVNL	2.12033	2.22678	1.613	2.53881	-0.672667	1.05139	-0.0606667	1.77186		0.17	0.178472	0.129	0.203676	-0.0536667	0.0838461	-0.00466667	0.142034
1839	1854	VAGLGWEVNLTNHSGF	1.27667	1.39306	1.9335	1.70735	0.702	0.381686	0.478667	3.97608		0.178667	0.1949	0.271167	0.239286	0.0983333	0.0541482	0.0666667	0.556392
1839	1871	VAGLGWEVNLTNHSGFMGGLQKNKSTGLTTPYF	2.09767	1.44019	1.3055	1.8146	0.747333	0.617849	0.582333	2.9534		0.629667	0.431928	0.3915	0.544003	0.224	0.18574	0.175	0.885933
1839	1877	VAGLGWEVNLTNHSGFMGGLQKNKSTGLTTPYFATSTVE	1.769	1.8292	0.872333	1.47161	0.301	0.82678	1.165	3.31191		0.637333	0.658189	0.314	0.530153	0.108667	0.297435	0.419	1.19189
1845	1871	EVNLTNHSGFMGGLQKNKSTGLTTPYF	0.102	2.48634	-0.363	0.97321	-0.664	0.621048	-0.0176667	2.95362		0.0243333	0.596408	-0.0871667	0.233854	-0.159333	0.148954	-0.004	0.708621
1855	1871	MGGLQKNKSTGLTTPYF	0.186333	2.40909	-0.2745	1.13532	0.139	0.447272	0.777	3.97328		0.0263333	0.337549	-0.0381667	0.158685	0.0196667	0.0624734	0.108667	0.556586
1855	1874	MGGLQKNKSTGLTTPYFATS	-0.568333	2.89098	-0.892333	1.43987	-1.438	0.239441	-0.502333	2.97546		-0.0963333	0.491048	-0.151333	0.244895	-0.244667	0.040852	-0.0853333	0.505964
1855	1877	MGGLQKNKSTGLTTPYFATSTVE	-0.0176667	2.78782	-0.979	1.33119	-0.474	0.347148	0.205667	3.40588		-0.00366667	0.557429	-0.195833	0.266494	-0.095	0.0694812	0.041	0.681252
1876	1880	VEVIF	0.321667	4.2271	2.41267	4.77102	-3.41667	2.77986	-6.70167	1.4524		0.00933333	0.127116	0.0721667	0.143407	-0.102333	0.083576	-0.201	0.0434755
1876	1904	VEVIFHVSTRMPSDSDDSLTKKLRHLGND	0.079	1.22305	0.968667	1.49954	-2.77967	0.564634	-0.0156667	3.11951		0.0206667	0.318311	0.251667	0.389461	-0.722667	0.147186	-0.004	0.810818
1878	1894	VIFHVSTRMPSDSDDSL	0.783667	1.39602	0.540667	1.08259	-2.796	0.528858	-0.294667	3.47399		0.109667	0.195829	0.0755	0.151554	-0.391667	0.0737422	-0.041	0.485944
1878	1904	VIFHVSTRMPSDSDDSLTKKLRHLGND	0.451667	1.22572	0.872167	1.59244	-3.327	0.458434	0.289667	2.64551		0.108667	0.294447	0.209333	0.382388	-0.798333	0.110512	0.0696667	0.634944
1878	1906	VIFHVSTRMPSDSDDSLTKKLRHLGNDEV	0.274667	1.199	0.958167	1.56231	-2.95733	0.500644	0.267667	2.78318		0.071	0.311851	0.249667	0.406237	-0.769	0.129747	0.0696667	0.723468
1881	1904	HVSTRMPSDSDDSLTKKLRHLGND	0.640333	1.11214	0.634167	1.75389	-3.66733	2.04188	-0.826	2.29326		0.134333	0.233869	0.133	0.368182	-0.77	0.428514	-0.173667	0.481714
1905	1912	EVHIVWSE	-0.413	0.416195	0.186167	0.610043	-0.311667	0.301556	-0.430333	0.533971		-0.025	0.0249035	0.0115	0.0361506	-0.019	0.0180342	-0.0256667	0.0318811
1905	1916	EVHIVWSEHTRD	-0.0546667	1.13737	0.283	1.23958	0.107667	0.680122	-0.0266667	1.34642		-0.00566667	0.113749	0.0283333	0.123306	0.0106667	0.0677829	-0.00266667	0.134441
1905	1926	EVHIVWSEHTRDYRRGIIPTEF	0.707667	1.63713	0.750167	1.16588	-0.143333	0.413541	0.656	2.45445		0.134667	0.310753	0.142833	0.221716	-0.027	0.0785812	0.124333	0.466476
1905	1930	EVHIVWSEHTRDYRRGIIPTEFGDVL	0.324	1.28613	1.35533	1.23111	0.164667	0.34699	0.718333	2.28608		0.0743333	0.295322	0.312	0.283188	0.038	0.079801	0.165333	0.525787
1917	1926	YRRGIIPTEF	1.79333	2.37808	1.564	3.09905	-1.089	0.545958	0.453333	5.10757		0.126	0.166422	0.109167	0.216606	-0.076	0.0382346	0.032	0.357884
1917	1930	YRRGIIPTEFGDVL	0.501333	1.50006	1.781	2.50235	-0.903667	0.29551	0.227333	3.49852		0.055	0.164848	0.195667	0.275049	-0.0993333	0.0323315	0.025	0.38441
1931	1940	IVIYPMKNHM	0.585667	1.10611	0.430667	0.759782	0.215	0.3439	1.06033	1.24397		0.0406667	0.0773895	0.0301667	0.0536608	0.0146667	0.0239778	0.0743333	0.0869048
1931	1944	IVIYPMKNHMFSIQ	0.221	0.712011	0.637	0.596774	0.0773333	0.425878	0.334333	1.09165		0.0243333	0.0777875	0.0703333	0.0659187	0.00866667	0.0462806	0.036	0.120334
1933	1940	IYPMKNHM	0.795	2.86519	0.4945	1.52023	0.462667	1.62784	0.933	1.30776		0.0396667	0.142985	0.0248333	0.0759414	0.0226667	0.0812306	0.047	0.0652962
1941	1960	FSIQIMKKPEVPFFGPLFDG	3.876	1.02353	3.23583	1.87457	-0.246667	0.754261	-1.79933	1.55145		0.581	0.153795	0.485167	0.280936	-0.037	0.112849	-0.270333	0.232751
1941	1961	FSIQIMKKPEVPFFGPLFDGA	3.81867	0.992895	3.03883	1.73857	-0.0876667	0.772297	-1.72833	1.61533		0.610667	0.159151	0.486333	0.27787	-0.0143333	0.123892	-0.276667	0.258379
1941	1971	FSIQIMKKPEVPFFGPLFDGAIVNGKVLPIM	3.41367	1.10101	2.95883	1.69647	-0.859667	0.805921	-1.14067	1.44298		0.853333	0.27539	0.739833	0.424011	-0.215	0.20156	-0.285	0.360469
1945	1960	IMKKPEVPFFGPLFDG	5.45733	1.28304	4.3955	2.6072	-0.295	0.925659	-2.91067	2.29907		0.600667	0.141247	0.483333	0.286755	-0.0323333	0.101376	-0.320333	0.25334
1945	1961	IMKKPEVPFFGPLFDGA	5.229	1.42581	4.2325	2.50868	-0.315333	0.618569	-2.657	2.15432		0.627667	0.171165	0.507667	0.300991	-0.0376667	0.0739214	-0.318667	0.258059
1945	1971	IMKKPEVPFFGPLFDGAIVNGKVLPIM	4.08933	1.22639	3.2295	2.07573	-1.166	0.841567	-1.53633	1.86032		0.859	0.257881	0.677833	0.43535	-0.244667	0.177214	-0.322667	0.390103
1946	1961	MKKPEVPFFGPLFDGA	4.914	1.34978	4.05317	2.10895	-0.1	0.922547	-2.94533	2.23791		0.540667	0.148456	0.446	0.231384	-0.011	0.101416	-0.324	0.246143
1946	1971	MKKPEVPFFGPLFDGAIVNGKVLPIM	4.36833	1.46373	3.463	1.9549	-0.880667	0.569057	-1.40633	2.29151		0.873667	0.292729	0.692667	0.39066	-0.176333	0.113386	-0.281	0.458462
1961	1971	AIVNGKVLPIM	2.99567	1.10406	2.39917	1.85931	0.026	0.209758	1.85067	1.97674		0.239667	0.0887422	0.192167	0.148436	0.00166667	0.0168684	0.148	0.158673
1962	1971	IVNGKVLPIM	3.411	1.29322	3.0205	1.86173	-0.00333333	0.508263	2.63167	2.12293		0.239	0.0901705	0.211167	0.130504	-0.000333333	0.0354184	0.184667	0.148642
1972	1979	VRATAINA	0.0966667	0.284627	0.139	0.0296094	-0.131667	0.182988	-0.138667	0.249666		0.006	0.0166929	0.00866667	0.00199156	-0.00766667	0.0111676	-0.00833333	0.0143064
1972	1991	VRATAINASRALKSLIPAAA	2.26367	1.1434	2.30967	1.6615	-0.255	0.163046	-0.327333	1.50786		0.384667	0.194249	0.3925	0.282851	-0.0433333	0.0273955	-0.0556667	0.256255
1973	1991	RATAINASRALKSLIPAAA	1.42267	1.05565	1.96683	1.69828	-0.450667	0.194565	-0.574	1.22199		0.227667	0.168663	0.314667	0.271805	-0.0723333	0.0310236	-0.0916667	0.195888
1975	1979	TAINA	-0.352	1.29295	0.454167	0.671415	-1.27	0.764524	-1.35033	1.16341		-0.0103333	0.0387656	0.0133333	0.0204999	-0.038	0.0227074	-0.0406667	0.034513
1975	1991	TAINASRALKSLIPAAA	1.89333	1.44055	2.90383	2.15089	-0.171667	0.472786	-0.526333	1.58652		0.265	0.201842	0.406333	0.301072	-0.0243333	0.0660178	-0.0736667	0.222164
1980	1991	SRALKSLIPAAA	3.109	1.99753	4.05217	3.42651	-0.340333	0.744127	-0.42	1.95852		0.28	0.179663	0.365	0.308439	-0.0306667	0.0662923	-0.0376667	0.176267
