# Supplementary material for: Toxoplasma gondii mitochondrial association factor 1b interactome reveals novel binding partners including Ral GTPase accelerating protein α1
Source: J Biol Chem. 2023 Dec 21;300(1):105582. doi: 10.1016/j.jbc.2023.105582 (PMC10821591; doi:10.1016/j.jbc.2023.105582)
Supplement: Table S5 [file mmc5.xlsx]

## Sheet: MAF1b_Raw Data
							0.3s						0.3s						0.3s						3s						3s						3s						30s						30s
State	Start	End	Sequence	Search RT	Charge	Max D	Start RT	End RT	#D	%D	Score	Conf	Start RT	End RT	#D	%D	Score	Conf	Start RT	End RT	#D	%D	Score	Conf	Start RT	End RT	#D	%D	Score	Conf	Start RT	End RT	#D	%D	Score	Conf	Start RT	End RT	#D	%D	Score	Conf	Start RT	End RT	#D	%D	Score	Conf	Start RT
M (Maf1 apo)	146	165	GSTSGSGHHHHHHSSGRENL	3.4	4	18	3.37	3.77	2.138	11.875	0.942	High	3.36	3.77	1.955	10.861	0.9491	High	3.36	3.77	1.942	10.789	0.9545	High	3.36	3.77	2.264	12.58	0.9461	High	3.36	3.77	2.026	11.254	0.9344	High	3.36	3.76	2.515	13.971	0.9231	High	3.37	3.76	2.21	12.28	0.9428	High	3.36
M (Maf1 apo)	166	174	YFQGSMGSQ	7.84	1	7	7.69	8.03	4.293	61.334	0.8856	Medium	7.68	8.03	4.437	63.388	0.8695	Medium	7.68	8.03	4.146	59.235	0.8859	Medium	7.68	8.03	4.608	65.824	0.8934	Medium	7.68	8.03	4.172	59.594	0.8835	Medium	7.68	8.03	4.648	66.407	0.8647	Medium	7.69	8.03	4.531	64.727	0.8744	Medium	7.69
M (Maf1 apo)	166	175	YFQGSMGSQT	7.92	1	8	7.81	8.1	4.699	58.742	0.8586	Medium	7.81	8.09	4.756	59.447	0.8681	Medium	7.81	8.1	4.526	56.573	0.8413	Medium	7.81	8.09	5.409	67.608	0.8881	Medium	7.81	8.1	4.824	60.297	0.8488	Medium	7.81	8.09	5.443	68.042	0.8307	Medium	7.81	8.1	5.337	66.711	0.854	Medium	7.81
M (Maf1 apo)	166	177	YFQGSMGSQTVD	8.55	2	10	8.43	8.83	4.513	45.133	0.9212	High	8.43	8.83	4.633	46.327	0.9112	High	8.43	8.83	4.287	42.873	0.9083	High	8.43	8.83	5.417	54.17	0.9204	High	8.43	8.83	4.961	49.61	0.905	High	8.44	8.83	5.483	54.829	0.9073	High	8.43	8.83	6.101	61.013	0.8903	Medium	8.44
M (Maf1 apo)	166	178	YFQGSMGSQTVDL	10.79	1	11	10.67	11.01	4.404	40.04	0.8746	Medium	10.67	11.01	4.387	39.885	0.8745	Medium	10.67	11.01	4.083	37.118	0.8788	Medium	10.67	11	5.185	47.132	0.8803	Medium	10.67	11.01	4.69	42.637	0.8697	Medium	10.67	11.01	5.393	49.032	0.8793	Medium	10.66	11.01	6.226	56.603	0.877	Medium	10.67
M (Maf1 apo)	175	180	TVDLSC	8.21	1	4	8.03	8.3	0.366	9.154	0.8702	Medium	8.03	8.29	0.37	9.244	0.8777	Medium	8.03	8.3	0.315	7.866	0.8674	Medium	8.03	8.3	0.951	23.769	0.8584	Medium	8.03	8.3	0.897	22.413	0.8524	Medium	8.03	8.29	1.08	26.996	0.8539	Medium	8.03	8.3	2.079	51.971	0.717	Medium	8.02
M (Maf1 apo)	177	182	DLSCLS	8.15	1	4	8.03	8.3	0.366	9.154	0.8702	Medium	8.03	8.29	0.37	9.244	0.8777	Medium	8.03	8.3	0.315	7.866	0.8674	Medium	8.03	8.3	0.951	23.769	0.8584	Medium	8.03	8.3	0.897	22.413	0.8524	Medium	8.03	8.29	1.08	26.996	0.8539	Medium	8.03	8.3	2.079	51.971	0.717	Medium	8.02
M (Maf1 apo)	179	184	SCLSGT	6	1	4	5.88	6.07	0.22	5.5	0.8407	Medium	5.88	6.06	0.188	4.694	0.8317	Medium	5.88	6.07	0.219	5.466	0.8379	Medium	5.88	6.06	0.599	14.976	0.8265	Medium	5.88	6.07	0.634	15.858	0.8161	Medium	5.89	6.07	0.864	21.606	0.8222	Medium	5.89	6.07	2.158	53.941	0.6813	Medium	5.88
M (Maf1 apo)	179	188	SCLSGTTVRF	10.07	2	8	10.01	10.41	0.198	2.471	0.92	High	10.01	10.42	0.199	2.485	0.9264	High	10.01	10.41	0.18	2.245	0.9251	High	10.02	10.41	0.549	6.861	0.9202	High	10.02	10.41	0.551	6.882	0.9156	High	10.01	10.42	0.665	8.308	0.9206	High	10.01	10.41	2.376	29.699	0.8984	High	10.01
M (Maf1 apo)	179	220	SCLSGTTVRFFGPSHHFGGFTPLYDPAPDKRVATVDAGANAL	11.19	4	36	11.13	11.53	2.074	5.76	0.9314	High	11.14	11.53	2.059	5.719	0.9388	High	11.13	11.53	1.849	5.137	0.9398	High	11.13	11.53	3.435	9.541	0.9396	High	11.13	11.53	3.178	8.828	0.9325	High	11.14	11.53	3.817	10.602	0.9301	High	11.13	11.53	6.516	18.101	0.9054	High	11.14
M (Maf1 apo)	181	188	LSGTTVRF	9.04	2	6	9.02	9.05	0.127	2.114	0.9419	High	9.02	9.05	0.161	2.679	0.9296	High	9.02	9.05	0.125	2.087	0.9422	High	9.02	9.05	0.338	5.636	0.9408	High	9.02	9.05	0.311	5.177	0.9264	Medium	9.02	9.05	0.391	6.515	0.9083	Medium	9.02	9.06	1.603	26.716	0.9263	High	9.01
M (Maf1 apo)	182	188	SGTTVRF	8.2	2	5	8	8.39	0.122	2.446	0.9446	High	8	8.39	0.139	2.787	0.938	High	8	8.39	0.107	2.139	0.9489	High	8	8.39	0.205	4.099	0.9408	High	8.01	8.39	0.241	4.827	0.9182	High	8	8.39	0.222	4.439	0.9353	Medium	8.01	8.39	1.16	23.209	0.9138	Medium	8
M (Maf1 apo)	186	220	VRFFGPSHHFGGFTPLYDPAPDKRVATVDAGANAL	10.58	5	29	10.76	10.86	1.998	6.891	0.8861	High	10.57	10.96	2.077	7.16	0.8865	High	10.56	10.96	1.875	6.464	0.8824	High	10.56	10.96	3.366	11.608	0.8932	High	10.56	10.96	3.138	10.821	0.8955	High	10.57	10.96	3.646	12.574	0.8698	Medium	10.56	10.97	5.628	19.406	0.8829	High	10.57
M (Maf1 apo)	189	212	FGPSHHFGGFTPLYDPAPDKRVAT	9.64	5	18	9.56	9.97	0.836	4.645	0.9229	High	9.56	9.96	0.847	4.706	0.9233	High	9.56	9.97	0.766	4.254	0.9463	High	9.56	9.96	2.027	11.26	0.9404	High	9.56	9.97	1.857	10.316	0.9179	High	9.56	9.96	2.203	12.241	0.8735	Medium	9.57	9.96	3.932	21.843	0.9233	High	9.57
M (Maf1 apo)	189	217	FGPSHHFGGFTPLYDPAPDKRVATVDAGA	9.88	3	23	9.76	9.95	0.786	3.418	0.9044	High	9.75	9.95	0.951	4.133	0.9123	High	9.76	9.95	0.703	3.057	0.9201	High	9.76	9.95	2.061	8.96	0.9306	High	9.76	9.95	1.941	8.438	0.9035	High	9.75	9.95	2.287	9.944	0.8403	Medium	9.76	9.95	4.207	18.291	0.9074	High	9.75
M (Maf1 apo)	189	221	FGPSHHFGGFTPLYDPAPDKRVATVDAGANALF	11.6	5	27	11.45	11.85	2.029	7.514	0.9399	High	11.45	11.85	2.014	7.458	0.9472	High	11.45	11.85	1.818	6.735	0.9393	High	11.45	11.85	3.159	11.699	0.9439	High	11.45	11.85	2.94	10.887	0.9379	High	11.45	11.85	3.456	12.801	0.939	High	11.45	11.85	5.227	19.359	0.9438	High	11.45
M (Maf1 apo)	213	221	VDAGANALF	11.14	2	7	10.93	11.23	1.051	15.009	0.801	Medium	10.94	11.23	0.958	13.681	0.841	Medium	10.93	11.23	0.901	12.872	0.8253	Medium	10.94	11.23	1.043	14.903	0.8454	Medium	10.93	11.23	1.038	14.832	0.8182	Medium	10.94	11.23	1.158	16.542	0.8282	Medium	10.93	11.23	1.182	16.883	0.8148	Medium	10.93
M (Maf1 apo)	220	231	LFIGGGGLNGQF	12.43	2	10	12.29	12.68	2.198	21.977	0.9103	Medium	12.29	12.68	2.139	21.391	0.9225	High	12.29	12.68	2.064	20.638	0.9236	High	12.29	12.68	2.627	26.273	0.9245	High	12.29	12.68	2.448	24.478	0.8828	Medium	12.29	12.68	2.838	28.384	0.9135	High	12.29	12.68	3.588	35.875	0.8979	Medium	12.29
M (Maf1 apo)	220	250	LFIGGGGLNGQFAKTLLEEAEKHGIRLTPEE	13.36	5	28	12.99	13.39	3.13	11.178	0.9222	High	12.99	13.39	3.035	10.841	0.9447	High	12.99	13.39	2.818	10.063	0.9408	High	12.99	13.39	3.834	13.694	0.9435	High	12.99	13.39	3.521	12.575	0.9232	High	12.99	13.39	4.185	14.947	0.9282	High	12.99	13.39	5.657	20.202	0.9291	High	12.99
M (Maf1 apo)	221	231	FIGGGGLNGQF	11.19	2	9	11.12	11.52	2.318	25.757	0.9219	Medium	11.12	11.52	2.284	25.375	0.9296	High	11.12	11.52	2.157	23.972	0.9242	High	11.12	11.52	2.779	30.878	0.9299	High	11.12	11.52	2.557	28.408	0.9197	High	11.12	11.52	2.94	32.665	0.9254	High	11.12	11.52	3.736	41.509	0.9129	High	11.12
M (Maf1 apo)	221	251	FIGGGGLNGQFAKTLLEEAEKHGIRLTPEEL	13.19	4	28	13.01	13.41	3.17	11.323	0.9163	High	13.01	13.41	3.054	10.906	0.926	High	13.01	13.41	2.823	10.081	0.922	High	13.01	13.41	3.891	13.898	0.9208	High	13.01	13.41	3.544	12.657	0.9128	High	13.01	13.41	4.218	15.064	0.9086	High	13.01	13.41	5.664	20.23	0.9136	High	13.01
M (Maf1 apo)	222	231	IGGGGLNGQF	9.78	1	8	9.55	9.92	2.119	26.483	0.8984	High	9.54	9.92	2.174	27.171	0.896	High	9.55	9.92	2.001	25.016	0.9144	High	9.55	9.92	2.612	32.653	0.9121	High	9.55	9.92	2.4	30.003	0.8931	High	9.54	9.92	2.702	33.772	0.8896	High	9.55	9.93	3.433	42.911	0.9075	High	9.54
M (Maf1 apo)	222	236	IGGGGLNGQFAKTLL	11.49	2	13	11.38	11.61	1.637	12.592	0.8329	Medium	11.38	11.61	1.605	12.348	0.9079	Medium	11.38	11.61	1.49	11.461	0.8801	Medium	11.38	11.61	2.029	15.61	0.8556	Medium	11.38	11.61	1.862	14.324	0.8709	Medium	11.38	11.61	2.196	16.893	0.8537	Medium	11.39	11.6	2.728	20.981	0.8418	Medium	11.39
M (Maf1 apo)	222	250	IGGGGLNGQFAKTLLEEAEKHGIRLTPEE	12.45	5	26	12.31	12.69	2.824	10.862	0.9193	High	12.32	12.69	2.707	10.41	0.9358	High	12.31	12.69	2.549	9.802	0.9236	High	12.31	12.69	3.431	13.197	0.9222	High	12.31	12.69	3.155	12.134	0.8799	Medium	12.32	12.69	3.824	14.706	0.918	High	12.32	12.69	5.138	19.762	0.9124	High	12.32
M (Maf1 apo)	222	251	IGGGGLNGQFAKTLLEEAEKHGIRLTPEEL	12.84	5	27	12.6	13	2.728	10.104	0.9146	High	12.6	13.01	2.642	9.786	0.9355	High	12.6	13	2.46	9.112	0.9229	High	12.6	13	3.39	12.555	0.919	High	12.6	13	3.112	11.527	0.8351	Medium	12.6	13.01	3.753	13.899	0.9183	High	12.6	13	5.142	19.045	0.9027	High	12.6
M (Maf1 apo)	222	262	IGGGGLNGQFAKTLLEEAEKHGIRLTPEELSQHSQRIQQSL	11.74	4	38	11.68	11.77	2.359	6.207	0.8779	High	11.67	11.77	2.223	5.849	0.8783	High	11.68	11.77	1.886	4.963	0.8613	High	11.68	11.77	3.079	8.102	0.844	Medium	11.68	11.77	2.768	7.283	0.828	Medium	11.67	11.77	3.349	8.814	0.8142	Medium	11.67	11.76	5.019	13.207	0.8371	Medium	11.67
M (Maf1 apo)	232	236	AKTLL	7.57	1	3	7.49	7.79	0.025	0.83	0.901	Medium	7.49	7.78	0.002	0.05	0.9015	Medium	7.49	7.79	0.01	0.339	0.9169	Medium	7.49	7.78	0.01	0.319	0.932	Medium	7.49	7.78	0.013	0.44	0.9183	Medium	7.49	7.78	0.013	0.421	0.9111	Medium	7.5	7.79	0.013	0.428	0.9182	Medium	7.5
M (Maf1 apo)	232	238	AKTLLEE	8.13	1	5	8.11	8.14	0.04	0.803	0.8706	Medium	8.11	8.13	0.031	0.615	0.8622	Medium	8.11	8.14	0.155	3.096	0.8136	Medium	8.11	8.14	0.053	1.056	0.7894	Medium	8.12	8.14	0.031	0.629	0.8574	Medium	8.11	8.13	0.001	0.023	0.8907	Medium	8.12	8.14	0.044	0.888	0.8271	Medium	8.11
M (Maf1 apo)	232	251	AKTLLEEAEKHGIRLTPEEL	10.88	4	17	10.8	11.2	1.699	9.994	0.9467	High	10.8	11.2	1.675	9.853	0.9509	High	10.8	11.2	1.503	8.841	0.9534	High	10.8	11.2	2.064	12.142	0.949	High	10.8	11.2	1.889	11.109	0.947	High	10.8	11.2	2.262	13.303	0.9252	High	10.8	11.2	3.398	19.988	0.946	High	10.8
M (Maf1 apo)	232	262	AKTLLEEAEKHGIRLTPEELSQHSQRIQQSL	10.14	5	28	9.98	10.37	1.286	4.592	0.9232	High	9.98	10.36	1.369	4.891	0.9326	High	9.98	10.37	1.134	4.049	0.9311	High	9.98	10.37	1.65	5.895	0.9328	High	9.98	10.37	1.516	5.413	0.8763	High	9.98	10.37	1.693	6.045	0.9241	High	9.99	10.36	3.213	11.473	0.9169	High	9.98
M (Maf1 apo)	232	263	AKTLLEEAEKHGIRLTPEELSQHSQRIQQSLL	10.52	5	29	10.39	10.7	1.276	4.4	0.8992	High	10.38	10.7	1.295	4.465	0.9212	High	10.39	10.7	1.134	3.912	0.894	High	10.38	10.7	1.591	5.486	0.8927	High	10.38	10.7	1.47	5.07	0.8881	High	10.38	10.7	1.74	6.001	0.8982	High	10.38	10.7	3.175	10.95	0.8703	Medium	10.38
M (Maf1 apo)	236	251	LEEAEKHGIRLTPEEL	9.07	4	13	8.88	9.28	1.445	11.114	0.8908	Medium	8.87	9.28	1.517	11.667	0.891	Medium	8.88	9.28	1.382	10.627	0.9031	High	8.87	9.28	1.834	14.11	0.9042	High	8.88	9.28	1.664	12.802	0.8887	Medium	8.88	9.28	1.91	14.695	0.8796	Medium	8.88	9.27	2.902	22.323	0.8888	Medium	8.88
M (Maf1 apo)	237	250	EEAEKHGIRLTPEE	6.86	2	11	6.54	6.91	1.588	14.433	0.9172	High	6.53	6.91	1.639	14.898	0.9263	High	6.54	6.91	1.479	13.443	0.9281	High	6.53	6.91	2.021	18.375	0.9457	High	6.53	6.92	1.97	17.912	0.9222	High	6.54	6.91	2.076	18.869	0.9059	High	6.54	6.91	3.106	28.236	0.9111	High	6.53
M (Maf1 apo)	237	262	EEAEKHGIRLTPEELSQHSQRIQQSL	8.42	4	23	8.35	8.75	1.097	4.768	0.9474	High	8.34	8.75	1.167	5.074	0.9489	High	8.35	8.75	1.052	4.576	0.9487	High	8.35	8.75	1.449	6.301	0.9443	High	8.35	8.75	1.369	5.95	0.9349	High	8.35	8.75	1.491	6.484	0.9446	High	8.35	8.75	2.739	11.909	0.9319	High	8.35
M (Maf1 apo)	237	263	EEAEKHGIRLTPEELSQHSQRIQQSLL	9.36	5	24	9.1	9.49	1.091	4.544	0.9251	High	9.1	9.48	1.165	4.855	0.9431	High	9.1	9.49	1.018	4.242	0.9268	High	9.1	9.49	1.407	5.861	0.9194	High	9.1	9.49	1.311	5.463	0.9192	High	9.1	9.48	1.46	6.084	0.9287	High	9.27	9.34	2.841	11.836	0.8721	High	9.1
M (Maf1 apo)	238	250	EAEKHGIRLTPEE	6.53	3	10	6.32	6.7	1.607	16.065	0.8858	High	6.32	6.7	1.602	16.022	0.8921	Medium	6.32	6.7	1.544	15.436	0.869	Medium	6.32	6.7	2.041	20.411	0.8953	Medium	6.32	6.7	2.095	20.946	0.8917	Medium	6.32	6.71	2.135	21.346	0.872	Medium	6.32	6.71	3.074	30.743	0.7877	Medium	6.31
M (Maf1 apo)	239	250	AEKHGIRLTPEE	6.46	3	9	6.22	6.61	1.569	17.429	0.911	High	6.22	6.62	1.552	17.247	0.937	High	6.22	6.61	1.495	16.61	0.9238	High	6.22	6.62	1.998	22.202	0.9354	High	6.22	6.62	1.883	20.92	0.9169	High	6.21	6.62	2.075	23.051	0.9325	High	6.21	6.62	3.07	34.113	0.9184	High	6.21
M (Maf1 apo)	239	262	AEKHGIRLTPEELSQHSQRIQQSL	8.37	4	21	8.16	8.56	1.006	4.792	0.933	High	8.15	8.55	1.143	5.443	0.9303	High	8.15	8.56	1.027	4.892	0.9424	High	8.15	8.56	1.426	6.791	0.9327	High	8.16	8.56	1.308	6.23	0.9301	High	8.16	8.55	1.444	6.877	0.941	High	8.16	8.55	2.667	12.702	0.9156	High	8.16
M (Maf1 apo)	243	254	GIRLTPEELSQH	6.6	3	9	6.22	6.61	1.569	17.428	0.911	High	6.22	6.62	1.552	17.246	0.937	High	6.22	6.61	1.495	16.609	0.9238	High	6.22	6.62	1.998	22.202	0.9354	High	6.22	6.62	1.883	20.92	0.9169	High	6.21	6.62	2.075	23.051	0.9325	High	6.21	6.62	3.07	34.112	0.9184	High	6.21
M (Maf1 apo)	251	260	LSQHSQRIQQ	4.28	3	8	4.24	4.34	0.164	2.049	0.9121	Medium	4.24	4.34	0.13	1.63	0.9069	Medium	4.24	4.34	0.151	1.887	0.9	Medium	4.24	4.34	0.202	2.522	0.8895	Medium	4.24	4.34	0.121	1.518	0.899	Medium	4.24	4.34	0.102	1.276	0.8814	Medium	4.23	4.33	0.225	2.817	0.8942	Medium	4.23
M (Maf1 apo)	251	262	LSQHSQRIQQSL	6.66	2	10	6.44	6.85	0.076	0.757	0.9397	High	6.44	6.84	0.078	0.78	0.9354	High	6.44	6.85	0.075	0.746	0.9421	High	6.44	6.85	0.1	0.996	0.9464	High	6.44	6.84	0.11	1.098	0.9331	High	6.45	6.84	0.097	0.968	0.9407	High	6.45	6.84	0.329	3.29	0.9281	High	6.45
M (Maf1 apo)	251	263	LSQHSQRIQQSLL	8.38	2	11	8.25	8.57	0.076	0.69	0.8639	Medium	8.24	8.57	0.057	0.517	0.8505	Medium	8.25	8.57	0.047	0.427	0.8602	Medium	8.25	8.57	0.131	1.189	0.8612	Medium	8.25	8.57	0.111	1.006	0.8703	Medium	8.24	8.57	0.177	1.609	0.8431	Medium	8.25	8.58	0.317	2.884	0.8322	Medium	8.24
M (Maf1 apo)	252	262	SQHSQRIQQSL	6.32	2	9	6.06	6.46	0.079	0.882	0.9443	High	6.06	6.46	0.069	0.765	0.9457	High	6.06	6.46	0.097	1.078	0.9086	High	6.06	6.46	0.094	1.049	0.9423	High	6.06	6.46	0.104	1.15	0.9405	High	6.06	6.46	0.078	0.866	0.9367	High	6.06	6.46	0.348	3.87	0.9029	High	6.06
M (Maf1 apo)	252	263	SQHSQRIQQSLL	8.28	2	10	8	8.37	0.059	0.59	0.9168	Medium	7.99	8.36	0.062	0.623	0.9218	Medium	7.99	8.36	0.058	0.578	0.9131	Medium	7.99	8.36	0.06	0.601	0.9254	Medium	8	8.37	0.092	0.924	0.9166	Medium	7.99	8.36	0.086	0.861	0.9214	Medium	8	8.37	0.306	3.061	0.9011	Medium	7.99
M (Maf1 apo)	254	262	HSQRIQQSL	6.12	2	7	5.89	6.22	0.087	1.245	0.9102	Medium	5.89	6.22	0.073	1.043	0.9275	Medium	5.89	6.22	0.063	0.906	0.9378	Medium	5.89	6.22	0.069	0.981	0.9343	Medium	5.89	6.22	0.077	1.105	0.9295	Medium	5.89	6.22	0.073	1.05	0.9316	Medium	5.89	6.22	0.306	4.378	0.912	Medium	5.89
M (Maf1 apo)	254	263	HSQRIQQSLL	8.31	3	8	8.31	8.34	0.014	0.173	0.7931	Medium	8.3	8.34	0.026	0.32	0.783	Medium	8.3	8.34	0.002	0.025	0.6754	Medium	8.3	8.34	0.185	2.31	0.6945	Medium	8.31	8.34	0.172	2.145	0.8447	Medium	8.3	8.34	0.187	2.343	0.871	Medium	8.31	8.34	0.267	3.342	0.7869	Medium	8.3
M (Maf1 apo)	263	273	LRRAVKSPGKL	4.6	2	8	4.38	4.78	0.125	1.566	0.929	High	4.38	4.78	0.119	1.481	0.943	High	4.38	4.78	0.092	1.153	0.9427	High	4.38	4.78	0.286	3.579	0.9418	High	4.38	4.78	0.29	3.626	0.9308	High	4.38	4.78	0.329	4.109	0.9269	High	4.38	4.78	1.022	12.775	0.9338	High	4.38
M (Maf1 apo)	263	275	LRRAVKSPGKLVE	5.23	4	10	4.95	5.35	0.155	1.555	0.9379	High	4.95	5.35	0.157	1.57	0.9411	High	4.95	5.34	0.139	1.393	0.9389	High	4.95	5.35	0.413	4.128	0.9371	High	4.95	5.34	0.431	4.314	0.9392	High	4.95	5.35	0.505	5.049	0.9289	High	4.95	5.35	1.671	16.713	0.9169	High	4.95
M (Maf1 apo)	263	276	LRRAVKSPGKLVEL	7.37	4	11	7.22	7.62	0.155	1.409	0.9408	High	7.22	7.61	0.162	1.471	0.9571	High	7.21	7.62	0.125	1.134	0.9473	High	7.21	7.62	0.415	3.774	0.9306	High	7.22	7.62	0.443	4.028	0.9501	High	7.22	7.61	0.512	4.656	0.936	High	7.22	7.61	1.7	15.453	0.9511	High	7.22
M (Maf1 apo)	263	285	LRRAVKSPGKLVELDTGVASPVF	10.08	4	19	9.77	10.17	3.796	19.977	0.9182	High	9.76	10.16	3.854	20.284	0.9231	High	9.76	10.17	3.594	18.915	0.8965	Medium	9.76	10.17	4.339	22.837	0.9043	Medium	9.76	10.17	3.976	20.924	0.8988	Medium	9.76	10.16	4.431	23.319	0.8867	Medium	9.77	10.16	5.664	29.81	0.8835	Medium	9.77
M (Maf1 apo)	264	273	RRAVKSPGKL	4.3	3	7	3.95	4.36	0.109	1.563	0.9427	High	3.95	4.35	0.112	1.605	0.9478	High	3.95	4.35	0.102	1.462	0.9508	High	3.95	4.35	0.3	4.28	0.9567	High	3.95	4.35	0.299	4.271	0.9434	High	3.95	4.35	0.341	4.872	0.9443	High	3.96	4.35	0.979	13.991	0.9386	High	3.95
M (Maf1 apo)	264	275	RRAVKSPGKLVE	4.79	3	9	4.43	4.83	0.146	1.624	0.9406	Medium	4.43	4.82	0.148	1.645	0.938	Medium	4.43	4.82	0.139	1.543	0.9424	Medium	4.43	4.82	0.402	4.468	0.9297	Medium	4.43	4.82	0.388	4.31	0.9325	Medium	4.43	4.82	0.495	5.504	0.9007	Medium	4.43	4.82	1.658	18.423	0.9191	Medium	4.43
M (Maf1 apo)	274	278	VELDT	6.76	1	3	6.67	6.74	1.281	42.684	0.8435	Medium	6.67	6.74	1.286	42.875	0.8605	Medium	6.67	6.74	1.223	40.761	0.8553	Medium	6.67	6.74	1.329	44.313	0.8434	Medium	6.75	6.82	1.262	42.075	0.8347	Medium	6.78	6.85	1.36	45.341	0.8399	Medium	6.74	6.81	1.397	46.552	0.7944	Medium	6.83
M (Maf1 apo)	274	285	VELDTGVASPVF	11.62	1	9	11.51	11.91	3.802	42.245	0.893	Medium	11.51	11.91	3.766	41.849	0.8923	Medium	11.51	11.91	3.505	38.942	0.8848	Medium	11.51	11.91	4.017	44.633	0.9075	High	11.51	11.91	3.61	40.109	0.8947	High	11.51	11.91	4.104	45.596	0.8971	High	11.5	11.91	4.224	46.932	0.9055	Medium	11.5
M (Maf1 apo)	276	285	LDTGVASPVF	10.88	1	7	10.81	11.21	3.275	46.787	0.8971	Medium	10.81	11.21	3.209	45.84	0.8934	Medium	10.8	11.21	2.971	42.439	0.911	High	10.81	11.21	3.468	49.547	0.8891	High	10.8	11.21	3.095	44.217	0.9031	Medium	10.81	11.21	3.558	50.833	0.894	Medium	10.81	11.21	3.554	50.767	0.9033	Medium	10.81
M (Maf1 apo)	277	285	DTGVASPVF	10.3	1	6	10.2	10.56	2.541	42.355	0.8528	Medium	10.2	10.56	2.525	42.085	0.826	Medium	10.2	10.56	2.282	38.041	0.8618	Medium	10.2	10.56	2.734	45.562	0.8704	Medium	10.2	10.56	2.512	41.864	0.866	Medium	10.2	10.56	2.726	45.434	0.8227	Medium	10.2	10.56	2.785	46.425	0.88	Medium	10.2
M (Maf1 apo)	279	285	GVASPVF	10.37	1	4	10.08	10.28	1.459	36.486	0.8476	Medium	10.07	10.27	1.505	37.618	0.8502	Medium	10.07	10.28	1.373	34.319	0.8506	Medium	10.07	10.28	1.539	38.476	0.8588	Medium	10.07	10.28	1.413	35.331	0.8216	Medium	10.07	10.27	1.587	39.674	0.7854	Medium	10.08	10.27	1.657	41.414	0.8107	Medium	10.07
M (Maf1 apo)	286	298	ARSFGFVPVVPGL	13.18	2	9	12.93	13.33	0.296	3.293	0.9264	High	12.93	13.33	0.311	3.456	0.9228	High	12.93	13.33	0.246	2.735	0.9268	High	12.93	13.33	0.79	8.775	0.9427	High	12.93	13.33	0.767	8.524	0.9227	High	12.93	13.32	0.924	10.264	0.9286	High	12.93	13.32	2.047	22.744	0.9393	High	12.93
M (Maf1 apo)	286	299	ARSFGFVPVVPGLM	13.69	2	10	13.55	13.95	0.461	4.611	0.8979	High	13.55	13.95	0.475	4.747	0.9006	High	13.56	13.95	0.397	3.967	0.9014	High	13.55	13.95	1.263	12.63	0.9039	High	13.55	13.95	1.186	11.86	0.8978	High	13.55	13.95	1.412	14.119	0.9006	High	13.55	13.95	3.041	30.407	0.8721	High	13.55
M (Maf1 apo)	287	299	RSFGFVPVVPGLM	13.71	2	9	13.39	13.76	0.41	4.557	0.9044	High	13.39	13.75	0.35	3.894	0.9006	High	13.39	13.76	0.336	3.736	0.9067	High	13.39	13.76	1.217	13.517	0.9077	High	13.39	13.76	1.181	13.124	0.9113	High	13.39	13.75	1.41	15.668	0.9012	High	13.39	13.76	2.995	33.28	0.9091	High	13.39
M (Maf1 apo)	300	310	WEESEVGPNVG	8.92	1	8	8.84	9.01	1.172	14.652	0.7901	Medium	8.84	9.01	1.222	15.273	0.8167	Medium	8.84	9.01	1.107	13.835	0.847	Medium	8.84	9.01	1.675	20.934	0.8264	Medium	8.84	9.01	1.54	19.246	0.7772	Medium	8.84	9.01	1.789	22.358	0.7458	Medium	8.85	9.01	2.84	35.506	0.7807	Medium	8.84
M (Maf1 apo)	300	313	WEESEVGPNVGVTF	11.97	2	11	11.93	12.33	0.958	8.707	0.9273	High	11.92	12.33	0.931	8.462	0.9153	High	11.93	12.33	0.857	7.791	0.9331	High	11.93	12.33	1.303	11.844	0.9303	High	11.93	12.33	1.19	10.82	0.9296	High	11.93	12.33	1.447	13.152	0.928	High	11.93	12.33	2.408	21.891	0.923	High	11.93
M (Maf1 apo)	302	313	ESEVGPNVGVTF	10.9	1	9	10.87	10.95	0.288	3.203	0.819	Medium	10.88	10.95	0.211	2.345	0.8136	Medium	10.87	10.95	0.182	2.023	0.7555	Medium	10.88	10.95	0.492	5.463	0.7563	Medium	10.87	10.95	0.489	5.437	0.8215	Medium	10.88	10.95	0.539	5.99	0.8435	Medium	10.87	10.95	1.568	17.422	0.7856	Medium	10.88
M (Maf1 apo)	304	313	EVGPNVGVTF	10.88	1	7	10.77	10.94	0.208	2.975	0.8489	Medium	10.78	10.94	0.259	3.694	0.8243	Medium	10.78	10.94	0.157	2.25	0.8565	Medium	10.78	10.95	0.209	2.985	0.8477	Medium	10.78	10.94	0.202	2.882	0.8359	Medium	10.78	10.94	0.33	4.714	0.8028	Medium	10.77	10.94	0.656	9.366	0.8597	Medium	10.77
M (Maf1 apo)	314	327	VHILKPEVTPYGNL	9.83	3	10	9.63	10.03	1.026	10.26	0.9315	High	9.63	10.03	1.012	10.125	0.9442	High	9.63	10.03	0.899	8.991	0.9483	High	9.63	10.03	1.326	13.263	0.9435	High	9.63	10.03	1.227	12.268	0.9426	High	9.63	10.03	1.418	14.181	0.9371	High	9.63	10.03	2.35	23.504	0.9415	High	9.64
M (Maf1 apo)	314	329	VHILKPEVTPYGNLNN	8.55	3	12	8.51	8.9	1.062	8.851	0.9353	High	8.5	8.91	1.08	8.998	0.9491	High	8.51	8.9	0.998	8.319	0.9536	High	8.51	8.9	1.428	11.897	0.9297	High	8.51	8.9	1.325	11.044	0.9358	High	8.5	8.91	1.498	12.485	0.9466	High	8.5	8.9	2.604	21.699	0.947	High	8.5
M (Maf1 apo)	314	330	VHILKPEVTPYGNLNNN	8.64	3	13	8.49	8.89	1.065	8.189	0.9018	High	8.49	8.89	1.07	8.229	0.9542	High	8.49	8.89	0.99	7.612	0.9433	High	8.49	8.89	1.443	11.098	0.9515	High	8.49	8.89	1.342	10.325	0.9504	High	8.49	8.89	1.523	11.713	0.927	High	8.49	8.89	2.617	20.127	0.9557	High	8.49
M (Maf1 apo)	314	332	VHILKPEVTPYGNLNNNVM	10.14	3	15	9.69	10.08	1.083	7.219	0.9435	High	9.69	10.09	1.059	7.061	0.955	High	9.69	10.08	0.975	6.499	0.9531	High	9.69	10.08	1.413	9.417	0.9562	High	9.69	10.08	1.319	8.794	0.9515	High	9.69	10.09	1.51	10.065	0.9319	High	9.68	10.09	2.568	17.117	0.9501	High	9.69
M (Maf1 apo)	314	333	VHILKPEVTPYGNLNNNVMM	10.46	3	16	10.33	10.73	1.08	6.747	0.9286	High	10.33	10.73	1.081	6.756	0.9273	High	10.33	10.73	0.995	6.217	0.9403	High	10.33	10.73	1.437	8.979	0.9435	High	10.33	10.73	1.315	8.222	0.939	High	10.33	10.73	1.497	9.354	0.9305	High	10.33	10.73	2.559	15.996	0.9453	High	10.33
M (Maf1 apo)	328	333	NNNVMM	8.08	1	4	7.78	8.15	0.038	0.945	0.9113	High	7.77	8.14	0.035	0.868	0.9151	High	7.78	8.15	0.036	0.903	0.9144	High	7.78	8.15	0.038	0.961	0.9244	High	7.77	8.15	0.028	0.705	0.9117	High	7.77	8.14	0.033	0.824	0.9093	High	7.78	8.15	0.032	0.811	0.8899	High	7.78
M (Maf1 apo)	333	346	MYTVAPSGAAPDKT	6.94	2	10	6.8	7.16	2.128	21.278	0.9031	Medium	6.79	7.15	2.108	21.079	0.858	Medium	6.8	7.16	1.98	19.799	0.8686	Medium	6.79	7.16	2.665	26.653	0.8863	Medium	6.79	7.16	2.535	25.345	0.901	Medium	6.8	7.15	2.778	27.778	0.8695	Medium	6.8	7.16	3.577	35.771	0.8606	Medium	6.79
M (Maf1 apo)	333	349	MYTVAPSGAAPDKTYSL	9.73	2	13	9.57	9.97	1.812	13.937	0.9155	High	9.57	9.96	1.794	13.797	0.9213	High	9.57	9.97	1.635	12.58	0.9363	High	9.57	9.96	2.486	19.122	0.9335	High	9.59	9.97	2.336	17.973	0.9194	High	9.6	9.96	2.661	20.473	0.925	High	9.58	9.97	4.325	33.272	0.9279	High	9.57
M (Maf1 apo)	333	350	MYTVAPSGAAPDKTYSLA	9.31	2	14	9.14	9.54	1.751	12.509	0.9289	High	9.13	9.54	1.804	12.884	0.9182	High	9.14	9.54	1.608	11.483	0.9344	High	9.13	9.54	2.5	17.855	0.9388	High	9.14	9.54	2.301	16.439	0.9352	High	9.13	9.54	2.643	18.879	0.9286	High	9.14	9.53	4.377	31.262	0.9353	High	9.14
M (Maf1 apo)	334	346	YTVAPSGAAPDKT	5.92	2	9	5.8	6.19	2.136	23.73	0.9402	High	5.8	6.2	2.131	23.673	0.9434	High	5.8	6.19	2.012	22.36	0.9411	High	5.8	6.2	2.684	29.822	0.9487	High	5.8	6.19	2.579	28.66	0.9374	High	5.79	6.2	2.838	31.536	0.942	High	5.79	6.2	3.66	40.663	0.9407	High	5.79
M (Maf1 apo)	334	349	YTVAPSGAAPDKTYSL	9.24	2	12	8.99	9.39	1.797	14.976	0.9385	High	8.98	9.38	1.849	15.408	0.9445	High	8.98	9.39	1.703	14.193	0.9479	High	8.98	9.39	2.571	21.423	0.9436	High	8.98	9.39	2.377	19.811	0.9418	High	8.99	9.38	2.688	22.4	0.9327	High	8.99	9.38	4.426	36.884	0.9326	High	8.99
M (Maf1 apo)	334	350	YTVAPSGAAPDKTYSLA	8.69	3	13	8.53	8.93	1.783	13.718	0.9226	High	8.53	8.93	1.801	13.853	0.9538	High	8.53	8.93	1.646	12.659	0.955	High	8.53	8.93	2.504	19.258	0.9506	High	8.53	8.93	2.303	17.717	0.9441	High	8.54	8.93	2.622	20.169	0.9419	High	8.54	8.93	4.247	32.668	0.9383	High	8.54
M (Maf1 apo)	334	364	YTVAPSGAAPDKTYSLAYKTTIAGVIGAAAA	11.77	3	27	11.59	11.99	1.151	4.263	0.9244	High	11.6	11.99	1.17	4.333	0.9298	High	11.59	12	1.035	3.833	0.9302	High	11.59	11.99	1.659	6.144	0.9323	High	11.59	11.99	1.591	5.892	0.9165	High	11.6	11.99	1.848	6.846	0.9203	High	11.6	12	3.216	11.91	0.9041	High	11.6
M (Maf1 apo)	350	361	AYKTTIAGVIGA	9.89	2	10	9.81	10.21	0.219	2.188	0.9201	Medium	9.8	10.21	0.232	2.325	0.9156	Medium	9.81	10.21	0.184	1.844	0.9222	Medium	9.81	10.21	0.218	2.183	0.902	Medium	9.81	10.21	0.216	2.162	0.9015	Medium	9.8	10.21	0.271	2.71	0.9024	Medium	9.81	10.2	0.369	3.69	0.8745	Medium	9.81
M (Maf1 apo)	350	364	AYKTTIAGVIGAAAA	10.51	2	13	10.5	10.9	0.15	1.154	0.9255	High	10.5	10.9	0.111	0.851	0.9361	High	10.5	10.9	0.106	0.814	0.9437	High	10.5	10.9	0.113	0.871	0.9423	High	10.5	10.9	0.127	0.975	0.9373	High	10.5	10.9	0.127	0.978	0.9422	High	10.5	10.9	0.158	1.218	0.9306	High	10.5
M (Maf1 apo)	351	362	YKTTIAGVIGAA	10.42	2	10	9.93	10.33	0.175	1.749	0.9191	Medium	9.93	10.33	0.18	1.802	0.9106	Medium	9.93	10.33	0.153	1.527	0.9059	Medium	9.93	10.33	0.183	1.832	0.9048	Medium	9.93	10.33	0.175	1.748	0.9017	Medium	9.93	10.33	0.241	2.412	0.8974	Medium	9.93	10.33	0.296	2.964	0.8608	Medium	9.93
M (Maf1 apo)	351	364	YKTTIAGVIGAAAA	10.48	1	12	10.34	10.69	0.131	1.094	0.8802	Medium	10.33	10.69	0.096	0.801	0.8841	Medium	10.33	10.7	0.067	0.562	0.8863	Medium	10.33	10.69	0.114	0.953	0.8889	Medium	10.33	10.7	0.108	0.901	0.8807	Medium	10.33	10.69	0.079	0.655	0.8757	Medium	10.33	10.69	0.154	1.283	0.8708	Medium	10.33
M (Maf1 apo)	351	378	YKTTIAGVIGAAAAYNDTPAGQQYPVQG	11.53	3	24	11.47	11.87	0.64	2.665	0.9201	High	11.46	11.87	0.653	2.719	0.9283	High	11.47	11.87	0.592	2.469	0.9178	High	11.47	11.87	0.945	3.936	0.917	High	11.47	11.87	0.931	3.881	0.9157	High	11.46	11.87	1.078	4.491	0.923	High	11.47	11.86	1.71	7.125	0.9055	Medium	11.46
M (Maf1 apo)	351	408	YKTTIAGVIGAAAAYNDTPAGQQYPVQGLRLPLLGGGIFRRNRSLESIGRANAEGTSL	12.68	5	53	12.64	12.73	3.789	7.15	0.8524	High	12.64	12.73	3.542	6.683	0.8762	High	12.64	12.73	3.224	6.082	0.8261	Medium	12.64	12.73	5.07	9.566	0.8283	Medium	12.64	12.73	4.82	9.094	0.8539	Medium	12.64	12.73	5.594	10.555	0.859	High	12.64	12.73	8.91	16.811	0.7825	Medium	12.64
M (Maf1 apo)	357	364	GVIGAAAA	6.64	1	6	6.55	6.74	0.038	0.636	0.8714	Medium	6.55	6.74	0.084	1.396	0.8989	Medium	6.55	6.74	0.044	0.738	0.8774	Medium	6.55	6.74	0.005	0.086	0.9102	Medium	6.55	6.73	0.089	1.487	0.8839	Medium	6.56	6.74	0.089	1.479	0.8879	Medium	6.56	6.74	0.056	0.941	0.8422	Medium	6.55
M (Maf1 apo)	362	378	AAAYNDTPAGQQYPVQG	7.79	2	13	7.67	8.07	0.593	4.564	0.897	Medium	7.67	8.07	0.588	4.521	0.9206	High	7.67	8.07	0.52	4.001	0.9119	High	7.67	8.07	0.916	7.049	0.9142	High	7.67	8.07	0.951	7.313	0.8955	Medium	7.67	8.07	0.953	7.334	0.8936	Medium	7.67	8.07	1.642	12.63	0.8692	Medium	7.67
M (Maf1 apo)	362	389	AAAYNDTPAGQQYPVQGLRLPLLGGGIF	14.28	3	23	14.13	14.52	2.554	11.105	0.9204	High	14.13	14.52	2.537	11.03	0.9329	High	14.13	14.52	2.312	10.05	0.9174	High	14.13	14.52	3.737	16.246	0.9125	High	14.13	14.52	3.465	15.065	0.9	High	14.13	14.52	3.99	17.35	0.9184	High	14.13	14.52	5.417	23.554	0.889	Medium	14.13
M (Maf1 apo)	362	408	AAAYNDTPAGQQYPVQGLRLPLLGGGIFRRNRSLESIGRANAEGTSL	11.83	5	42	11.73	11.99	3.954	9.413	0.8509	Medium	11.73	11.99	3.644	8.676	0.8952	High	11.73	11.99	3.294	7.842	0.8767	High	11.73	11.99	5.201	12.384	0.8569	Medium	11.73	11.99	4.966	11.824	0.8065	Medium	11.73	11.99	5.802	13.814	0.8137	Medium	11.73	11.99	9.529	22.687	0.7727	Medium	11.73
M (Maf1 apo)	363	389	AAYNDTPAGQQYPVQGLRLPLLGGGIF	14.37	3	22	14.28	14.38	2.577	11.713	0.8893	High	14.28	14.38	2.429	11.043	0.8917	High	14.28	14.38	2.216	10.074	0.8792	High	14.28	14.38	3.766	17.116	0.8693	High	14.28	14.38	3.464	15.744	0.8691	High	14.28	14.38	4.051	18.416	0.8797	High	14.28	14.38	5.461	24.821	0.8702	High	14.28
M (Maf1 apo)	365	378	YNDTPAGQQYPVQG	7.5	2	10	7.35	7.74	0.536	5.355	0.9339	High	7.35	7.75	0.531	5.311	0.9444	High	7.35	7.74	0.492	4.917	0.9374	High	7.35	7.74	0.872	8.715	0.946	High	7.35	7.75	0.801	8.012	0.9406	High	7.35	7.75	0.911	9.112	0.9401	High	7.35	7.75	1.538	15.383	0.9434	High	7.35
M (Maf1 apo)	365	381	YNDTPAGQQYPVQGLRL	10.89	2	13	10.81	11.21	0.572	4.403	0.9283	High	10.8	11.2	0.559	4.299	0.9366	High	10.8	11.21	0.5	3.849	0.9315	High	10.8	11.21	0.89	6.847	0.9405	High	10.8	11.21	0.818	6.294	0.9253	High	10.8	11.2	0.922	7.095	0.9092	High	10.81	11.2	1.568	12.064	0.9076	High	10.8
M (Maf1 apo)	365	389	YNDTPAGQQYPVQGLRLPLLGGGIF	14.46	3	20	14.13	14.53	2.509	12.547	0.9447	High	14.13	14.53	2.49	12.449	0.9424	High	14.13	14.53	2.301	11.507	0.9508	High	14.13	14.53	3.725	18.624	0.9517	High	14.13	14.53	3.424	17.118	0.9358	High	14.13	14.53	3.941	19.705	0.9449	High	14.13	14.53	5.379	26.894	0.9498	High	14.13
M (Maf1 apo)	365	395	YNDTPAGQQYPVQGLRLPLLGGGIFRRNRSL	12.19	5	26	12	12.41	3.314	12.748	0.9272	High	12.01	12.4	3.185	12.25	0.9381	High	12	12.41	2.96	11.385	0.9254	High	12	12.41	4.711	18.119	0.9337	High	12	12.41	4.458	17.146	0.9077	High	12.01	12.41	5.168	19.876	0.9208	High	12.01	12.41	7.061	27.158	0.9208	High	12.01
M (Maf1 apo)	365	401	YNDTPAGQQYPVQGLRLPLLGGGIFRRNRSLESIGRA	11.69	5	32	11.67	11.97	3.886	12.145	0.8586	Medium	11.67	11.98	3.775	11.798	0.8597	Medium	11.67	11.97	3.415	10.671	0.8269	Medium	11.67	11.98	5.352	16.726	0.8338	Medium	11.67	11.98	4.939	15.435	0.8429	Medium	11.67	11.98	5.78	18.063	0.8307	Medium	11.66	11.97	8.326	26.018	0.8185	Medium	11.66
M (Maf1 apo)	366	389	NDTPAGQQYPVQGLRLPLLGGGIF	14.29	2	19	14.18	14.41	2.48	13.054	0.8654	Medium	14.18	14.42	2.431	12.795	0.8801	Medium	14.18	14.41	2.233	11.751	0.8615	Medium	14.18	14.41	3.705	19.5	0.8436	Medium	14.18	14.41	3.343	17.594	0.8625	Medium	14.18	14.42	3.989	20.997	0.8502	Medium	14.18	14.41	5.425	28.551	0.8684	Medium	14.18
M (Maf1 apo)	379	388	LRLPLLGGGI	13.27	2	7	13.16	13.26	1.559	22.271	0.696	Medium	13.17	13.27	1.502	21.458	0.7586	Medium	13.16	13.26	1.329	18.989	0.7507	Medium	13.16	13.26	2.01	28.719	0.7895	Medium	13.17	13.26	1.919	27.421	0.6354	Medium	13.17	13.27	2.371	33.874	0.6587	Medium	13.16	13.26	3.357	47.957	0.7814	Medium	13.16
M (Maf1 apo)	379	389	LRLPLLGGGIF	14.27	2	8	13.97	14.38	2.01	25.12	0.9271	High	13.98	14.37	1.968	24.599	0.9396	High	13.97	14.38	1.865	23.31	0.9321	High	13.97	14.38	2.926	36.569	0.9267	High	13.97	14.38	2.711	33.887	0.9197	High	13.98	14.37	3.07	38.374	0.9338	High	13.98	14.38	4.028	50.349	0.935	High	13.98
M (Maf1 apo)	382	389	PLLGGGIF	13.57	1	6	13.4	13.79	1.933	32.213	0.909	High	13.41	13.79	1.885	31.415	0.9002	High	13.4	13.79	1.783	29.722	0.9128	High	13.4	13.79	2.645	44.083	0.9097	High	13.4	13.79	2.355	39.25	0.8946	High	13.41	13.79	2.745	45.748	0.8901	High	13.41	13.78	3.051	50.842	0.9188	High	13.41
M (Maf1 apo)	390	401	RRNRSLESIGRA	5.64	4	10	5.44	5.83	1.978	19.784	0.9174	High	5.44	5.84	1.966	19.656	0.9259	High	5.44	5.83	1.846	18.464	0.923	High	5.44	5.84	2.365	23.646	0.9208	High	5.44	5.83	2.395	23.948	0.9196	High	5.43	5.84	2.534	25.339	0.9065	High	5.43	5.84	3.278	32.779	0.8829	Medium	5.43
M (Maf1 apo)	390	408	RRNRSLESIGRANAEGTSL	7.23	4	17	7.13	7.53	1.792	10.538	0.946	High	7.13	7.53	1.893	11.136	0.9506	High	7.13	7.52	1.707	10.043	0.95	High	7.13	7.53	2.189	12.876	0.9235	High	7.12	7.53	2.202	12.951	0.9226	High	7.13	7.53	2.296	13.505	0.9173	High	7.13	7.53	4.545	26.734	0.9402	High	7.13
M (Maf1 apo)	396	408	ESIGRANAEGTSL	7.67	2	11	7.34	7.74	0.127	1.156	0.9296	High	7.35	7.74	0.125	1.139	0.9383	High	7.34	7.74	0.124	1.124	0.9487	High	7.34	7.74	0.215	1.956	0.9064	High	7.34	7.74	0.334	3.039	0.8975	High	7.35	7.74	0.366	3.323	0.9206	High	7.35	7.74	2.78	25.274	0.927	High	7.35
M (Maf1 apo)	397	408	SIGRANAEGTSL	7.18	2	10	7.01	7.33	0.169	1.687	0.9105	High	7.01	7.33	0.179	1.788	0.8963	Medium	7.01	7.33	0.147	1.468	0.9148	High	7.01	7.33	0.334	3.341	0.905	High	7.02	7.33	0.461	4.613	0.8766	Medium	7.01	7.33	0.435	4.349	0.8776	Medium	7.02	7.34	2.683	26.826	0.8282	Medium	7.01
M (Maf1 apo)	402	408	NAEGTSL	6.58	1	5	6.49	6.81	0.072	1.433	0.8753	Medium	6.48	6.81	0.09	1.791	0.8854	Medium	6.49	6.81	0.082	1.642	0.8846	High	6.48	6.81	0.21	4.21	0.8976	High	6.48	6.81	0.238	4.764	0.8481	Medium	6.49	6.82	0.226	4.524	0.8612	Medium	6.49	6.82	1.423	28.465	0.8438	Medium	6.48
M (Maf1 apo)	409	417	AITRYGPNF	9.45	2	6	9.25	9.66	0.598	9.974	0.9199	High	9.26	9.65	0.595	9.918	0.924	High	9.25	9.66	0.569	9.488	0.9136	High	9.25	9.65	0.842	14.04	0.9202	High	9.25	9.66	0.805	13.422	0.9226	High	9.25	9.65	0.925	15.409	0.92	High	9.26	9.65	2.349	39.152	0.917	High	9.26
M (Maf1 apo)	409	419	AITRYGPNFEL	11.48	2	8	11.24	11.64	0.541	6.756	0.9206	Medium	11.24	11.64	0.528	6.598	0.9094	Medium	11.24	11.64	0.481	6.017	0.9222	High	11.24	11.64	0.776	9.702	0.9193	High	11.24	11.64	0.729	9.113	0.9211	High	11.24	11.64	0.867	10.833	0.9013	Medium	11.24	11.64	2.275	28.44	0.8959	Medium	11.24
M (Maf1 apo)	409	420	AITRYGPNFELQ	10.25	2	9	10.06	10.46	0.516	5.731	0.9286	High	10.05	10.46	0.561	6.228	0.9369	High	10.06	10.46	0.504	5.6	0.9056	High	10.06	10.46	0.812	9.021	0.9077	High	10.06	10.46	0.759	8.431	0.9044	High	10.06	10.46	0.9	10.001	0.9208	High	10.06	10.46	2.312	25.692	0.9051	Medium	10.05
M (Maf1 apo)	409	421	AITRYGPNFELQY	11.49	2	10	11.06	11.47	0.545	5.455	0.8394	Medium	11.07	11.46	0.577	5.771	0.8819	Medium	11.06	11.47	0.51	5.098	0.8101	Medium	11.06	11.47	0.788	7.877	0.7976	Medium	11.06	11.47	0.728	7.278	0.8272	Medium	11.07	11.46	0.874	8.737	0.8684	Medium	11.07	11.47	2.346	23.459	0.7892	Medium	11.07
M (Maf1 apo)	420	427	QYMYDPSN	8.01	1	5	7.96	8.26	0.165	3.31	0.8328	Medium	7.96	8.25	0.203	4.064	0.8531	Medium	7.96	8.25	0.174	3.486	0.8598	Medium	7.96	8.25	0.586	11.713	0.8582	Medium	7.97	8.26	0.572	11.436	0.8413	Medium	7.96	8.25	0.629	12.584	0.8346	Medium	7.97	8.26	1.662	33.239	0.8237	Medium	7.96
M (Maf1 apo)	421	427	YMYDPSN	7.8	1	4	7.66	8.06	0.18	4.511	0.8894	High	7.67	8.06	0.175	4.376	0.8954	High	7.66	8.06	0.179	4.464	0.9016	High	7.66	8.06	0.557	13.921	0.9101	High	7.66	8.06	0.55	13.743	0.9029	High	7.66	8.06	0.649	16.229	0.901	High	7.66	8.06	1.55	38.753	0.8949	High	7.66
M (Maf1 apo)	421	430	YMYDPSNAAL	10.34	2	7	10.13	10.53	0.244	3.483	0.8589	Medium	10.12	10.52	0.28	4.006	0.8844	Medium	10.13	10.53	0.333	4.761	0.852	Medium	10.12	10.53	0.739	10.554	0.8472	Medium	10.12	10.53	0.725	10.359	0.8394	Medium	10.12	10.52	0.881	12.585	0.8638	Medium	10.13	10.52	2.54	36.289	0.823	Medium	10.12
M (Maf1 apo)	422	427	MYDPSN	6.01	1	3	5.73	6.09	0.183	6.098	0.895	Medium	5.73	6.09	0.205	6.83	0.886	Medium	5.73	6.09	0.158	5.277	0.889	Medium	5.73	6.09	0.592	19.729	0.9006	Medium	5.73	6.09	0.547	18.24	0.8875	Medium	5.73	6.1	0.689	22.961	0.8957	Medium	5.73	6.1	1.57	52.319	0.8653	Medium	5.73
M (Maf1 apo)	422	430	MYDPSNAAL	9.3	1	6	9.04	9.43	0.249	4.152	0.8983	High	9.03	9.43	0.209	3.477	0.8993	High	9.03	9.43	0.193	3.222	0.9029	High	9.03	9.43	0.764	12.74	0.892	High	9.04	9.43	0.726	12.093	0.8782	Medium	9.03	9.43	0.875	14.589	0.8852	Medium	9.03	9.43	2.61	43.507	0.8887	Medium	9.03
M (Maf1 apo)	422	434	MYDPSNAALHGLQ	9.27	2	10	9.14	9.4	0.226	2.264	0.7963	Medium	9.13	9.4	0.234	2.336	0.844	Medium	9.14	9.4	0.167	1.669	0.8337	Medium	9.13	9.4	0.667	6.672	0.794	Medium	9.14	9.4	0.765	7.654	0.718	Medium	9.13	9.4	0.89	8.904	0.771	Medium	9.14	9.41	3.406	34.065	0.6468	Medium	9.13
M (Maf1 apo)	422	435	MYDPSNAALHGLQE	9.61	2	11	9.23	9.62	0.204	1.851	0.926	High	9.22	9.63	0.238	2.164	0.9294	High	9.23	9.62	0.202	1.835	0.9336	High	9.23	9.62	0.71	6.459	0.9303	High	9.23	9.62	0.761	6.916	0.9103	High	9.22	9.63	0.844	7.67	0.9227	High	9.22	9.63	3.751	34.102	0.828	Medium	9.22
M (Maf1 apo)	422	439	MYDPSNAALHGLQEAEST	10.39	2	15	10.33	10.52	0.28	1.866	0.9071	High	10.32	10.52	0.282	1.878	0.9103	High	10.33	10.52	0.181	1.207	0.9081	High	10.33	10.52	0.937	6.246	0.9217	High	10.33	10.52	1.086	7.241	0.8699	Medium	10.32	10.52	1.324	8.825	0.8646	Medium	10.32	10.51	6.242	41.612	0.8244	Medium	10.32
M (Maf1 apo)	422	441	MYDPSNAALHGLQEAESTYL	13.02	3	17	12.9	13.25	0.326	1.917	0.8962	Medium	12.9	13.26	0.284	1.67	0.9193	Medium	12.9	13.25	0.318	1.872	0.8991	Medium	12.9	13.25	1.063	6.251	0.8667	Medium	12.9	13.25	1.115	6.561	0.8093	Medium	12.9	13.26	1.38	8.117	0.8585	Medium	12.9	13.26	6.945	40.853	0.8462	Medium	12.9
M (Maf1 apo)	428	438	AALHGLQEAES	7.01	2	9	7.05	7.12	0.078	0.864	0.9201	Medium	7.05	7.11	0.089	0.992	0.9102	Medium	7.05	7.11	0.04	0.439	0.9127	Medium	7.05	7.11	0.254	2.822	0.9085	Medium	7.05	7.12	0.344	3.819	0.8793	Medium	7.04	7.11	0.276	3.069	0.8594	Medium	7.05	7.11	2.492	27.692	0.8626	Medium	7.04
M (Maf1 apo)	428	441	AALHGLQEAESTYL	10.87	2	12	10.75	11.16	0.159	1.324	0.9007	Medium	10.76	11.16	0.123	1.023	0.9035	High	10.76	11.16	0.108	0.898	0.9062	High	10.76	11.16	0.689	5.744	0.8853	High	10.76	11.16	0.638	5.317	0.8696	High	10.76	11.16	0.685	5.709	0.8587	High	10.76	11.16	4.41	36.75	0.7931	Medium	10.76
M (Maf1 apo)	431	435	HGLQE	4.5	1	3	4.36	4.68	0.027	0.916	0.905	Medium	4.36	4.68	0.027	0.904	0.883	Medium	4.36	4.68	0.031	1.018	0.9155	Medium	4.36	4.68	0.085	2.821	0.9062	Medium	4.36	4.68	0.103	3.438	0.8796	Medium	4.36	4.68	0.112	3.731	0.8819	Medium	4.36	4.68	0.707	23.571	0.6475	Medium	4.36
M (Maf1 apo)	431	437	HGLQEAE	4.87	2	5	4.73	4.97	0.028	0.554	0.9243	Medium	4.73	4.97	0.043	0.854	0.9082	Medium	4.73	4.97	0.026	0.51	0.919	Medium	4.73	4.97	0.112	2.243	0.9249	Medium	4.73	4.97	0.105	2.091	0.9151	Medium	4.73	4.96	0.116	2.32	0.9098	Medium	4.73	4.96	1.092	21.835	0.8674	Medium	4.73
M (Maf1 apo)	431	439	HGLQEAEST	4.94	2	7	4.86	5.21	0.085	1.21	0.9416	Medium	4.86	5.21	0.09	1.287	0.9311	Medium	4.86	5.21	0.061	0.868	0.9365	Medium	4.86	5.21	0.345	4.932	0.9032	Medium	4.86	5.21	0.437	6.24	0.9145	Medium	4.85	5.21	0.602	8.606	0.9313	Medium	4.85	5.21	2.682	38.319	0.8701	Medium	4.86
M (Maf1 apo)	431	441	HGLQEAESTYL	9.48	1	9	9.38	9.76	0.086	0.961	0.873	Medium	9.38	9.75	0.071	0.784	0.8869	High	9.38	9.76	0.064	0.714	0.8949	High	9.38	9.76	0.409	4.549	0.9054	High	9.38	9.76	0.466	5.178	0.8923	High	9.38	9.75	0.592	6.582	0.902	High	9.38	9.76	3.824	42.484	0.8679	Medium	9.38
M (Maf1 apo)	436	441	AESTYL	8.77	1	4	8.68	9.09	0.079	1.97	0.9004	High	8.68	9.08	0.09	2.258	0.905	High	8.68	9.08	0.06	1.499	0.9175	High	8.68	9.08	0.447	11.174	0.9146	High	8.68	9.09	0.496	12.392	0.8936	High	8.69	9.08	0.591	14.782	0.9009	High	8.69	9.08	2.377	59.425	0.8944	Medium	8.69
M (Maf1 apo)	442	446	ASMLD	7.23	1	3	7.12	7.52	0.922	30.742	0.9187	High	7.12	7.52	0.935	31.156	0.9143	High	7.12	7.52	0.831	27.698	0.9094	High	7.12	7.52	1.609	53.621	0.9152	High	7.12	7.52	1.54	51.321	0.8871	Medium	7.12	7.52	1.657	55.233	0.9158	High	7.12	7.52	2.05	68.341	0.9083	High	7.12
RM (Maf Ralgap complex	146	165	GSTSGSGHHHHHHSSGRENL	3.4	4	18	3.36	3.76	2.026	11.255	0.947	High	3.36	3.77	2.424	13.465	0.9438	High	3.37	3.77	2.018	11.213	0.9511	High	3.36	3.77	2.221	12.339	0.9466	High	3.36	3.77	2.061	11.448	0.9483	High	3.37	3.77	1.998	11.098	0.9378	High	3.36	3.77	2.224	12.357	0.9472	High	3.36
RM (Maf Ralgap complex	166	174	YFQGSMGSQ	7.84	1	7	7.68	8.03	4.453	63.612	0.8897	High	7.68	8.03	4.558	65.109	0.8745	Medium	7.69	8.03	4.5	64.288	0.9002	High	7.68	8.03	4.374	62.49	0.9047	High	7.68	8.03	4.667	66.668	0.8902	High	7.69	8.03	4.431	63.301	0.8881	High	7.68	8.03	4.539	64.839	0.8984	High	7.69
RM (Maf Ralgap complex	166	175	YFQGSMGSQT	7.92	1	8	7.81	8.09	4.82	60.251	0.8274	Medium	7.81	8.09	4.968	62.097	0.8107	Medium	7.81	8.1	4.913	61.41	0.8349	Medium	7.81	8.1	5.142	64.277	0.8262	Medium	7.81	8.09	5.443	68.036	0.8157	Medium	7.81	8.1	5.19	64.877	0.8224	Medium	7.81	8.09	5.339	66.738	0.8227	Medium	7.81
RM (Maf Ralgap complex	166	177	YFQGSMGSQTVD	8.55	2	10	8.44	8.83	4.666	46.659	0.9096	High	8.43	8.83	4.689	46.888	0.8951	High	8.43	8.83	4.657	46.566	0.9143	High	8.43	8.83	5.094	50.936	0.9154	High	8.44	8.83	5.473	54.728	0.9106	High	8.43	8.83	5.145	51.453	0.9087	High	8.43	8.83	5.889	58.885	0.9018	High	8.43
RM (Maf Ralgap complex	166	178	YFQGSMGSQTVDL	10.79	1	11	10.67	11.01	4.461	40.558	0.8858	Medium	10.67	11.01	4.476	40.695	0.8672	Medium	10.67	11.01	4.395	39.953	0.8853	Medium	10.67	11.01	4.892	44.468	0.8937	Medium	10.69	11.01	5.219	47.443	0.8856	Medium	10.67	11.01	4.983	45.302	0.8816	Medium	10.67	11	5.881	53.461	0.8933	Medium	10.66
RM (Maf Ralgap complex	175	180	TVDLSC	8.21	1	4	8.03	8.29	0.39	9.754	0.8751	Medium	8.03	8.3	0.368	9.192	0.8363	Medium	8.03	8.3	0.386	9.651	0.8654	Medium	8.03	8.3	0.89	22.25	0.875	Medium	8.03	8.29	1.157	28.928	0.8706	Medium	8.03	8.3	0.998	24.951	0.8695	Medium	8.03	8.3	1.991	49.769	0.7888	Medium	8.03
RM (Maf Ralgap complex	177	182	DLSCLS	8.15	1	4	8.03	8.29	0.39	9.754	0.8751	Medium	8.03	8.3	0.368	9.192	0.8363	Medium	8.03	8.3	0.386	9.651	0.8654	Medium	8.03	8.3	0.89	22.25	0.875	Medium	8.03	8.29	1.157	28.928	0.8706	Medium	8.03	8.3	0.998	24.95	0.8695	Medium	8.03	8.3	1.991	49.769	0.7888	Medium	8.03
RM (Maf Ralgap complex	179	184	SCLSGT	6	1	4	5.88	6.06	0.237	5.913	0.8533	Medium	5.88	6.06	0.228	5.7	0.7933	Medium	5.88	6.07	0.183	4.568	0.8482	Medium	5.88	6.07	0.658	16.462	0.8412	Medium	5.88	6.06	0.901	22.531	0.8665	Medium	5.88	6.07	0.697	17.421	0.8545	Medium	5.88	6.07	1.911	47.781	0.7663	Medium	5.88
RM (Maf Ralgap complex	179	188	SCLSGTTVRF	10.07	2	8	10.01	10.42	0.201	2.51	0.9228	High	10.01	10.41	0.2	2.498	0.9197	High	10.01	10.41	0.181	2.257	0.9133	High	10.02	10.41	0.521	6.514	0.916	High	10.01	10.42	0.632	7.902	0.9129	High	10.02	10.41	0.575	7.188	0.9156	High	10.01	10.41	2.028	25.349	0.909	Medium	10.01
RM (Maf Ralgap complex	179	220	SCLSGTTVRFFGPSHHFGGFTPLYDPAPDKRVATVDAGANAL	11.19	4	36	11.14	11.53	2.126	5.906	0.9363	High	11.13	11.53	2.057	5.714	0.9162	High	11.13	11.53	1.998	5.549	0.9396	High	11.13	11.53	3.383	9.398	0.9302	High	11.14	11.53	3.788	10.523	0.9351	High	11.13	11.53	3.521	9.779	0.925	High	11.13	11.53	6.011	16.697	0.9227	High	11.13
RM (Maf Ralgap complex	181	188	LSGTTVRF	9.04	2	6	9.02	9.05	0.155	2.577	0.9323	High	9.02	9.05	0.134	2.24	0.9324	High	9.02	9.05	0.125	2.086	0.9427	High	9.02	9.05	0.318	5.295	0.9277	High	9.01	9.05	0.411	6.854	0.9119	Medium	9.02	9.05	0.305	5.077	0.9276	High	9.02	9.05	1.281	21.355	0.9236	High	9.02
RM (Maf Ralgap complex	182	188	SGTTVRF	8.2	2	5	8	8.39	0.123	2.458	0.9353	Medium	8	8.39	0.132	2.638	0.9128	Medium	8	8.39	0.119	2.387	0.9363	Medium	8	8.39	0.189	3.787	0.9187	Medium	8	8.39	0.271	5.425	0.9034	Medium	8	8.39	0.22	4.398	0.911	Medium	8	8.39	0.918	18.351	0.8793	Medium	8
RM (Maf Ralgap complex	186	220	VRFFGPSHHFGGFTPLYDPAPDKRVATVDAGANAL	10.58	5	29	10.57	10.96	2.1	7.241	0.8969	High	10.56	10.96	2.064	7.118	0.8862	Medium	10.56	10.96	2.003	6.906	0.8963	High	10.56	10.96	3.213	11.081	0.8937	High	10.57	10.96	3.624	12.498	0.8927	High	10.56	10.96	3.371	11.623	0.8909	High	10.56	10.96	5.371	18.522	0.8653	Medium	10.56
RM (Maf Ralgap complex	189	212	FGPSHHFGGFTPLYDPAPDKRVAT	9.64	5	18	9.56	9.96	0.924	5.133	0.9294	High	9.56	9.96	0.881	4.892	0.8953	Medium	9.56	9.97	0.842	4.678	0.9474	High	9.56	9.97	2.004	11.136	0.9192	High	9.56	9.96	2.336	12.979	0.8963	Medium	9.56	9.97	2.111	11.729	0.921	High	9.56	9.96	3.809	21.16	0.9311	High	9.56
RM (Maf Ralgap complex	189	217	FGPSHHFGGFTPLYDPAPDKRVATVDAGA	9.88	3	23	9.75	9.95	1.024	4.451	0.8633	Medium	9.75	9.95	0.908	3.946	0.783	Medium	9.76	9.95	0.962	4.185	0.874	Medium	9.76	9.95	2.137	9.289	0.8535	Medium	9.75	9.95	2.554	11.106	0.8029	Medium	9.76	9.95	2.185	9.498	0.8412	Medium	9.76	9.95	4.178	18.163	0.8476	Medium	9.76
RM (Maf Ralgap complex	189	221	FGPSHHFGGFTPLYDPAPDKRVATVDAGANALF	11.6	5	27	11.45	11.85	2.117	7.842	0.9281	High	11.45	11.85	2.088	7.734	0.9266	High	11.45	11.85	2.011	7.449	0.9436	High	11.45	11.85	3.06	11.335	0.9379	High	11.45	11.85	3.469	12.849	0.9316	High	11.45	11.85	3.25	12.036	0.922	High	11.45	11.85	5.018	18.585	0.9426	High	11.45
RM (Maf Ralgap complex	213	221	VDAGANALF	11.14	2	7	10.93	11.24	1.017	14.527	0.8041	Medium	10.94	11.23	1.073	15.33	0.741	Medium	10.93	11.23	1.016	14.519	0.7879	Medium	10.93	11.23	1.01	14.422	0.7962	Medium	10.94	11.24	1.084	15.483	0.8241	Medium	10.93	11.23	1.109	15.84	0.8335	Medium	10.94	11.23	1.184	16.917	0.8044	Medium	10.93
RM (Maf Ralgap complex	220	231	LFIGGGGLNGQF	12.43	2	10	12.29	12.68	2.216	22.16	0.9202	High	12.29	12.68	2.266	22.657	0.8949	Medium	12.29	12.68	2.182	21.821	0.9222	High	12.29	12.68	2.458	24.581	0.9117	High	12.29	12.68	2.713	27.131	0.9225	High	12.29	12.68	2.581	25.813	0.9081	Medium	12.29	12.68	3.443	34.429	0.9006	Medium	12.29
RM (Maf Ralgap complex	220	250	LFIGGGGLNGQFAKTLLEEAEKHGIRLTPEE	13.36	5	28	12.99	13.39	3.119	11.14	0.9379	High	12.99	13.39	3.066	10.952	0.9126	High	12.99	13.39	2.984	10.658	0.941	High	12.99	13.39	3.689	13.177	0.9411	High	12.99	13.39	3.856	13.772	0.9385	High	12.99	13.39	3.746	13.378	0.9254	High	12.99	13.39	5.335	19.054	0.9302	High	12.99
RM (Maf Ralgap complex	221	231	FIGGGGLNGQF	11.19	2	9	11.12	11.52	2.365	26.275	0.9198	High	11.12	11.52	2.357	26.191	0.9182	High	11.12	11.52	2.245	24.942	0.8998	Medium	11.12	11.52	2.582	28.685	0.9189	High	11.12	11.52	2.844	31.604	0.9161	High	11.12	11.52	2.727	30.295	0.9204	High	11.12	11.52	3.537	39.296	0.9018	High	11.12
RM (Maf Ralgap complex	221	251	FIGGGGLNGQFAKTLLEEAEKHGIRLTPEEL	13.19	4	28	13.01	13.41	3.112	11.113	0.9183	High	13.01	13.41	3.165	11.303	0.9051	High	13.01	13.41	2.983	10.652	0.9255	High	13.01	13.41	3.674	13.123	0.9236	High	13.01	13.41	3.854	13.766	0.9185	High	13.01	13.41	3.698	13.207	0.9194	High	13.01	13.41	5.352	19.114	0.9092	High	13.01
RM (Maf Ralgap complex	222	231	IGGGGLNGQF	9.78	1	8	9.54	9.92	2.166	27.081	0.8995	High	9.54	9.92	2.169	27.113	0.8862	High	9.55	9.92	2.105	26.311	0.9163	High	9.55	9.92	2.463	30.786	0.906	High	9.54	9.92	2.694	33.681	0.9002	High	9.55	9.92	2.547	31.842	0.9074	High	9.55	9.92	3.327	41.587	0.9164	High	9.55
RM (Maf Ralgap complex	222	236	IGGGGLNGQFAKTLL	11.49	2	13	11.38	11.61	1.617	12.438	0.799	Medium	11.38	11.61	1.656	12.738	0.7742	Medium	11.38	11.61	1.565	12.035	0.8117	Medium	11.38	11.61	1.949	14.996	0.8241	Medium	11.38	11.61	2.021	15.547	0.8045	Medium	11.38	11.61	1.967	15.129	0.7482	Medium	11.38	11.61	2.619	20.144	0.7919	Medium	11.39
RM (Maf Ralgap complex	222	250	IGGGGLNGQFAKTLLEEAEKHGIRLTPEE	12.45	5	26	12.32	12.69	2.832	10.891	0.9226	High	12.31	12.69	2.836	10.909	0.9162	High	12.31	12.69	2.682	10.313	0.9264	High	12.31	12.69	3.34	12.848	0.9292	High	12.32	12.69	3.517	13.528	0.9254	High	12.31	12.69	3.438	13.222	0.9073	High	12.31	12.69	4.783	18.396	0.9139	High	12.32
RM (Maf Ralgap complex	222	251	IGGGGLNGQFAKTLLEEAEKHGIRLTPEEL	12.84	5	27	12.6	13	2.709	10.034	0.905	High	12.61	13	2.766	10.243	0.9144	High	12.6	13	2.658	9.844	0.9296	High	12.6	13	3.222	11.934	0.938	High	12.6	13.01	3.433	12.714	0.9163	High	12.6	13	3.308	12.251	0.9066	High	12.6	13	4.768	17.658	0.9002	High	12.6
RM (Maf Ralgap complex	222	262	IGGGGLNGQFAKTLLEEAEKHGIRLTPEELSQHSQRIQQSL	11.74	4	38	11.67	11.76	2.527	6.651	0.8459	Medium	11.67	11.77	2.23	5.869	0.7477	Medium	11.68	11.77	2.135	5.619	0.883	High	11.68	11.77	2.729	7.182	0.8624	Medium	11.67	11.76	2.868	7.547	0.8269	Medium	11.68	11.77	2.889	7.604	0.8172	Medium	11.67	11.77	4.233	11.139	0.8392	Medium	11.67
RM (Maf Ralgap complex	232	236	AKTLL	7.57	1	3	7.49	7.78	0.005	0.156	0.9292	Medium	7.49	7.78	0.003	0.097	0.9041	Medium	7.49	7.79	0.02	0.667	0.9341	Medium	7.49	7.79	0.017	0.558	0.9274	Medium	7.49	7.78	0.01	0.336	0.9174	Medium	7.49	7.79	0.023	0.764	0.9071	Medium	7.49	7.78	0.018	0.59	0.9305	Medium	7.49
RM (Maf Ralgap complex	232	238	AKTLLEE	8.13	1	5	8.11	8.13	0.041	0.817	0.867	Medium	8.11	8.14	0.006	0.112	0.8391	Medium	8.11	8.14	0.017	0.337	0.8058	Medium	8.11	8.14	0.053	1.06	0.8823	Medium	8.11	8.13	0.07	1.401	0.893	Medium	8.11	8.14	0.007	0.139	0.8842	Medium	8.11	8.14	0.01	0.197	0.8266	Medium	8.11
RM (Maf Ralgap complex	232	251	AKTLLEEAEKHGIRLTPEEL	10.88	4	17	10.8	11.2	1.656	9.742	0.9366	High	10.8	11.2	1.612	9.485	0.9369	High	10.8	11.2	1.531	9.006	0.9522	High	10.8	11.2	1.879	11.055	0.9393	High	10.8	11.2	2.053	12.074	0.933	High	10.8	11.2	1.969	11.585	0.9395	High	10.8	11.2	2.999	17.643	0.9408	High	10.8
RM (Maf Ralgap complex	232	262	AKTLLEEAEKHGIRLTPEELSQHSQRIQQSL	10.14	5	28	9.98	10.36	1.313	4.69	0.883	High	9.98	10.37	1.162	4.149	0.868	High	9.98	10.37	1.146	4.091	0.8688	Medium	9.98	10.37	1.533	5.474	0.9032	High	9.98	10.37	1.641	5.862	0.8778	Medium	9.98	10.37	1.581	5.646	0.8555	High	9.98	10.37	2.605	9.302	0.8682	Medium	9.98
RM (Maf Ralgap complex	232	263	AKTLLEEAEKHGIRLTPEELSQHSQRIQQSLL	10.52	5	29	10.38	10.7	1.237	4.267	0.8904	High	10.38	10.7	1.204	4.151	0.8773	Medium	10.39	10.7	1.126	3.883	0.8816	High	10.38	10.7	1.517	5.231	0.9092	High	10.38	10.7	1.559	5.375	0.8944	Medium	10.38	10.7	1.53	5.275	0.86	Medium	10.38	10.7	2.606	8.984	0.859	Medium	10.39
RM (Maf Ralgap complex	236	251	LEEAEKHGIRLTPEEL	9.07	4	13	8.87	9.28	1.378	10.601	0.8876	Medium	8.87	9.28	1.434	11.032	0.8328	Medium	8.88	9.28	1.333	10.253	0.8599	Medium	8.88	9.28	1.629	12.528	0.8844	Medium	8.88	9.27	1.686	12.969	0.8696	Medium	8.88	9.28	1.671	12.856	0.8593	Medium	8.87	9.28	2.479	19.072	0.863	Medium	8.88
RM (Maf Ralgap complex	237	250	EEAEKHGIRLTPEE	6.86	2	11	6.53	6.91	1.52	13.821	0.9277	High	6.53	6.91	1.499	13.627	0.8845	Medium	6.54	6.92	1.546	14.052	0.9273	High	6.54	6.91	1.808	16.432	0.9385	High	6.53	6.91	2.037	18.52	0.9255	High	6.54	6.91	1.907	17.335	0.9203	High	6.54	6.91	2.832	25.747	0.9297	High	6.54
RM (Maf Ralgap complex	237	262	EEAEKHGIRLTPEELSQHSQRIQQSL	8.42	4	23	8.35	8.75	1.09	4.74	0.8531	Medium	8.35	8.75	1.023	4.448	0.846	Medium	8.35	8.75	1.021	4.44	0.893	Medium	8.35	8.75	1.28	5.564	0.8841	Medium	8.35	8.75	1.411	6.136	0.8717	Medium	8.35	8.75	1.34	5.828	0.8548	Medium	8.35	8.75	2.175	9.456	0.8849	Medium	8.35
RM (Maf Ralgap complex	237	263	EEAEKHGIRLTPEELSQHSQRIQQSLL	9.36	5	24	9.1	9.48	1.019	4.247	0.9115	High	9.1	9.49	1.079	4.497	0.879	Medium	9.1	9.49	0.98	4.084	0.9236	High	9.1	9.49	1.253	5.219	0.9162	High	9.1	9.48	1.371	5.714	0.9198	High	9.1	9.49	1.27	5.291	0.9032	High	9.1	9.49	2.068	8.617	0.826	Medium	9.1
RM (Maf Ralgap complex	238	250	EAEKHGIRLTPEE	6.53	3	10	6.32	6.7	1.521	15.207	0.8753	Medium	6.32	6.7	1.565	15.654	0.8586	Medium	6.32	6.71	1.554	15.536	0.8825	High	6.32	6.7	1.833	18.333	0.8729	Medium	6.32	6.7	2.008	20.079	0.8817	Medium	6.32	6.7	1.849	18.486	0.8877	Medium	6.32	6.7	2.706	27.059	0.8363	Medium	6.32
RM (Maf Ralgap complex	239	250	AEKHGIRLTPEE	6.46	3	9	6.21	6.62	1.499	16.655	0.9207	High	6.22	6.62	1.521	16.904	0.9038	High	6.21	6.61	1.51	16.782	0.9313	High	6.22	6.61	1.762	19.574	0.89	High	6.22	6.62	1.966	21.845	0.9285	High	6.22	6.61	1.824	20.266	0.9322	High	6.22	6.61	2.681	29.79	0.9138	High	6.22
RM (Maf Ralgap complex	239	262	AEKHGIRLTPEELSQHSQRIQQSL	8.37	4	21	8.16	8.55	0.987	4.698	0.9433	High	8.15	8.56	0.948	4.514	0.9259	High	8.16	8.56	0.989	4.71	0.9439	High	8.15	8.56	1.188	5.659	0.947	High	8.16	8.55	1.322	6.294	0.9489	High	8.15	8.56	1.21	5.76	0.9437	High	8.15	8.56	2.074	9.877	0.9344	High	8.16
RM (Maf Ralgap complex	243	254	GIRLTPEELSQH	6.6	3	9	6.21	6.62	1.499	16.654	0.9207	High	6.22	6.62	1.521	16.903	0.9038	High	6.21	6.61	1.51	16.781	0.9313	High	6.22	6.61	1.762	19.574	0.89	High	6.22	6.62	1.966	21.844	0.9285	High	6.22	6.61	1.824	20.266	0.9322	High	6.22	6.61	2.681	29.789	0.9138	High	6.22
RM (Maf Ralgap complex	251	260	LSQHSQRIQQ	4.28	3	8	4.23	4.34	0.146	1.829	0.9309	Medium	4.24	4.34	0.143	1.793	0.8456	Medium	4.24	4.34	0.088	1.098	0.9069	Medium	4.24	4.34	0.141	1.767	0.9006	Medium	4.24	4.34	0.116	1.449	0.9023	Medium	4.24	4.34	0.073	0.91	0.912	Medium	4.24	4.34	0.188	2.352	0.895	Medium	4.24
RM (Maf Ralgap complex	251	262	LSQHSQRIQQSL	6.66	2	10	6.44	6.84	0.073	0.727	0.9365	High	6.44	6.84	0.069	0.69	0.9181	High	6.45	6.85	0.093	0.933	0.9413	High	6.44	6.85	0.132	1.316	0.9007	High	6.44	6.84	0.105	1.046	0.9412	High	6.44	6.85	0.088	0.881	0.9378	High	6.44	6.85	0.181	1.809	0.9283	High	6.44
RM (Maf Ralgap complex	251	263	LSQHSQRIQQSLL	8.38	2	11	8.24	8.57	0.07	0.637	0.8995	Medium	8.24	8.57	0.058	0.527	0.8567	Medium	8.25	8.57	0.07	0.639	0.908	Medium	8.25	8.57	0.036	0.328	0.8936	Medium	8.24	8.57	0.045	0.411	0.898	Medium	8.25	8.57	0.071	0.645	0.901	Medium	8.25	8.57	0.196	1.777	0.8939	Medium	8.25
RM (Maf Ralgap complex	252	262	SQHSQRIQQSL	6.32	2	9	6.06	6.46	0.079	0.877	0.9366	High	6.06	6.46	0.069	0.764	0.9303	High	6.06	6.46	0.088	0.979	0.9394	High	6.06	6.46	0.094	1.046	0.9339	High	6.06	6.46	0.09	0.997	0.9414	High	6.06	6.46	0.091	1.016	0.9231	High	6.06	6.46	0.171	1.903	0.9304	High	6.06
RM (Maf Ralgap complex	252	263	SQHSQRIQQSLL	8.28	2	10	7.99	8.36	0.068	0.676	0.9176	Medium	7.99	8.36	0.048	0.476	0.8865	Medium	8	8.36	0.083	0.827	0.9239	Medium	8	8.36	0.107	1.071	0.9182	Medium	7.99	8.36	0.096	0.959	0.9119	Medium	8	8.36	0.087	0.871	0.9195	Medium	7.99	8.36	0.201	2.014	0.903	Medium	8
RM (Maf Ralgap complex	254	262	HSQRIQQSL	6.12	2	7	5.89	6.21	0.06	0.862	0.9105	Medium	5.89	6.22	0.057	0.812	0.9212	Medium	5.89	6.22	0.059	0.845	0.9485	Medium	5.89	6.22	0.067	0.96	0.9304	Medium	5.89	6.22	0.058	0.833	0.9308	Medium	5.89	6.22	0.08	1.138	0.9313	Medium	5.89	6.22	0.175	2.498	0.9276	Medium	5.89
RM (Maf Ralgap complex	254	263	HSQRIQQSLL	8.31	3	8	8.3	8.34	0.111	1.384	0.8646	Medium	8.3	8.34	0.021	0.266	0.82	Medium	8.31	8.34	0.19	2.376	0.6988	Medium	8.31	8.34	0.094	1.17	0.8525	Medium	8.3	8.34	0.122	1.524	0.8545	Medium	8.31	8.34	0.107	1.341	0.8502	Medium	8.3	8.34	0.215	2.684	0.7855	Medium	8.31
RM (Maf Ralgap complex	263	273	LRRAVKSPGKL	4.6	2	8	4.38	4.78	0.162	2.027	0.9157	High	4.38	4.78	0.131	1.639	0.9188	High	4.38	4.78	0.137	1.709	0.9225	High	4.38	4.78	0.342	4.274	0.9433	High	4.38	4.78	0.387	4.834	0.9149	High	4.38	4.78	0.347	4.335	0.9384	High	4.38	4.78	1.014	12.669	0.9281	High	4.38
RM (Maf Ralgap complex	263	275	LRRAVKSPGKLVE	5.23	4	10	4.95	5.35	0.154	1.539	0.9164	High	4.95	5.35	0.171	1.708	0.9313	High	4.94	5.35	0.151	1.507	0.9447	High	4.95	5.34	0.444	4.445	0.934	High	4.95	5.35	0.52	5.203	0.9299	High	4.95	5.35	0.445	4.449	0.9053	High	4.95	5.34	1.494	14.942	0.9373	High	4.95
RM (Maf Ralgap complex	263	276	LRRAVKSPGKLVEL	7.37	4	11	7.21	7.62	0.165	1.499	0.9469	High	7.21	7.62	0.163	1.48	0.9404	High	7.22	7.62	0.163	1.486	0.9419	High	7.22	7.62	0.436	3.965	0.9425	High	7.21	7.62	0.525	4.769	0.9151	High	7.22	7.62	0.468	4.253	0.9244	High	7.22	7.62	1.533	13.932	0.95	High	7.22
RM (Maf Ralgap complex	263	285	LRRAVKSPGKLVELDTGVASPVF	10.08	4	19	9.76	10.16	1.306	6.873	0.8172	Medium	9.76	10.17	1.222	6.432	0.8038	Medium	9.77	10.17	1.222	6.433	0.8203	Medium	9.76	10.17	3.401	17.901	0.8476	Medium	9.76	10.16	3.821	20.108	0.8464	Medium	9.76	10.17	3.472	18.274	0.8461	Medium	9.76	10.17	5.316	27.98	0.8457	Medium	9.77
RM (Maf Ralgap complex	264	273	RRAVKSPGKL	4.3	3	7	3.95	4.35	0.138	1.968	0.941	High	3.95	4.35	0.148	2.11	0.9391	High	3.95	4.36	0.122	1.737	0.9555	High	3.95	4.35	0.327	4.674	0.9406	High	3.95	4.35	0.399	5.696	0.9255	High	3.95	4.36	0.35	4.999	0.9375	High	3.95	4.35	0.97	13.86	0.938	High	3.95
RM (Maf Ralgap complex	264	275	RRAVKSPGKLVE	4.79	3	9	4.43	4.82	0.18	2	0.9378	Medium	4.43	4.82	0.159	1.763	0.9147	Medium	4.43	4.83	0.126	1.398	0.9285	Medium	4.43	4.82	0.426	4.731	0.9488	Medium	4.43	4.82	0.503	5.589	0.9508	Medium	4.43	4.83	0.474	5.261	0.9374	Medium	4.43	4.82	1.465	16.28	0.934	Medium	4.43
RM (Maf Ralgap complex	274	278	VELDT	6.76	1	3	6.75	6.82	0.686	22.873	0.8596	Medium	6.77	6.84	0.764	25.482	0.7901	Medium	6.67	6.74	0.638	21.257	0.8689	Medium	6.79	6.87	1.003	33.419	0.8565	Medium	6.81	6.88	1.199	39.951	0.8604	Medium	6.79	6.86	1.082	36.057	0.8496	Medium	6.72	6.85	1.315	43.823	0.8058	Medium	6.79
RM (Maf Ralgap complex	274	285	VELDTGVASPVF	11.62	1	9	11.51	11.91	1.247	13.85	0.8974	High	11.51	11.91	1.151	12.79	0.8716	Medium	11.51	11.9	1.141	12.678	0.8895	High	11.51	11.91	2.904	32.268	0.8977	High	11.51	11.91	3.31	36.772	0.899	High	11.51	11.91	3.049	33.875	0.8906	High	11.51	11.91	4.069	45.208	0.8895	Medium	11.51
RM (Maf Ralgap complex	276	285	LDTGVASPVF	10.88	1	7	10.81	11.21	0.918	13.121	0.8708	Medium	10.81	11.21	0.755	10.78	0.8517	Medium	10.8	11.21	0.87	12.433	0.8796	Medium	10.81	11.21	2.358	33.687	0.9008	Medium	10.81	11.21	2.934	41.908	0.8551	Medium	10.81	11.21	2.569	36.702	0.8779	Medium	10.81	11.21	3.455	49.358	0.8996	Medium	10.81
RM (Maf Ralgap complex	277	285	DTGVASPVF	10.3	1	6	10.2	10.56	0.823	13.721	0.848	Medium	10.2	10.56	0.8	13.332	0.8483	Medium	10.2	10.56	0.762	12.693	0.8693	Medium	10.2	10.56	2.013	33.545	0.8438	Medium	10.2	10.56	2.185	36.422	0.8263	Medium	10.2	10.56	2.066	34.427	0.8419	Medium	10.2	10.56	2.71	45.166	0.8829	Medium	10.2
RM (Maf Ralgap complex	279	285	GVASPVF	10.37	1	4	10.07	10.27	0.391	9.766	0.8049	Medium	10.07	10.27	0.418	10.461	0.7905	Medium	10.08	10.28	0.395	9.864	0.8038	Medium	10.07	10.28	1.149	28.722	0.8155	Medium	10.07	10.27	1.325	33.116	0.7983	Medium	10.07	10.28	1.197	29.934	0.8383	Medium	10.07	10.27	1.565	39.131	0.7809	Medium	10.08
RM (Maf Ralgap complex	286	298	ARSFGFVPVVPGL	13.18	2	9	12.92	13.33	0.338	3.76	0.9298	High	12.92	13.33	0.291	3.236	0.9097	High	12.93	13.33	0.321	3.568	0.9403	High	12.93	13.33	0.794	8.822	0.9411	High	12.93	13.32	0.98	10.889	0.9362	High	12.93	13.33	0.877	9.744	0.9304	High	12.93	13.33	2.03	22.559	0.9389	High	12.93
RM (Maf Ralgap complex	286	299	ARSFGFVPVVPGLM	13.69	2	10	13.55	13.95	0.557	5.569	0.8962	High	13.55	13.96	0.478	4.779	0.9009	High	13.55	13.95	0.51	5.101	0.891	High	13.55	13.95	1.284	12.843	0.8925	High	13.55	13.95	1.556	15.561	0.8876	High	13.55	13.95	1.364	13.636	0.8886	High	13.55	13.95	3.021	30.208	0.8902	High	13.55
RM (Maf Ralgap complex	287	299	RSFGFVPVVPGLM	13.71	2	9	13.39	13.75	0.435	4.829	0.9084	High	13.39	13.75	0.407	4.517	0.9089	High	13.39	13.76	0.406	4.516	0.9235	High	13.39	13.76	1.209	13.434	0.9017	High	13.39	13.75	1.464	16.269	0.91	High	13.39	13.75	1.279	14.213	0.9002	High	13.39	13.76	3.025	33.611	0.9092	High	13.39
RM (Maf Ralgap complex	300	310	WEESEVGPNVG	8.92	1	8	8.84	9.01	1.147	14.339	0.7684	Medium	8.84	9.01	1.322	16.523	0.7023	Medium	8.84	9.01	1.119	13.994	0.7605	Medium	8.84	9.01	1.657	20.707	0.7961	Medium	8.84	9.01	1.758	21.97	0.8061	Medium	8.84	9.01	1.503	18.789	0.7824	Medium	8.84	9.01	2.693	33.658	0.7829	Medium	8.84
RM (Maf Ralgap complex	300	313	WEESEVGPNVGVTF	11.97	2	11	11.92	12.33	0.982	8.93	0.9215	High	11.93	12.33	0.986	8.963	0.9343	High	11.93	12.33	0.908	8.251	0.9263	High	11.93	12.33	1.259	11.444	0.9259	High	11.92	12.33	1.385	12.591	0.9213	High	11.93	12.33	1.333	12.114	0.9229	High	11.93	12.33	2.306	20.96	0.9243	High	11.93
RM (Maf Ralgap complex	302	313	ESEVGPNVGVTF	10.9	1	9	10.88	10.95	0.29	3.222	0.8351	Medium	10.88	10.95	0.193	2.147	0.771	Medium	10.87	10.95	0.278	3.093	0.7719	Medium	10.88	10.95	0.503	5.592	0.8135	Medium	10.88	10.95	0.527	5.86	0.8507	Medium	10.88	10.95	0.536	5.955	0.8289	Medium	10.88	10.95	1.464	16.271	0.7883	Medium	10.87
RM (Maf Ralgap complex	304	313	EVGPNVGVTF	10.88	1	7	10.78	10.94	0.165	2.351	0.8605	Medium	10.78	10.95	0.204	2.912	0.8319	Medium	10.78	10.94	0.161	2.304	0.8695	Medium	10.78	10.94	0.223	3.181	0.8526	Medium	10.78	10.94	0.245	3.503	0.8089	Medium	10.78	10.94	0.27	3.861	0.8669	Medium	10.78	10.95	0.604	8.635	0.8697	Medium	10.77
RM (Maf Ralgap complex	314	327	VHILKPEVTPYGNL	9.83	3	10	9.63	10.03	1.041	10.412	0.9415	High	9.63	10.03	1.017	10.17	0.9418	High	9.63	10.03	1.017	10.171	0.9397	High	9.63	10.03	1.303	13.031	0.9511	High	9.63	10.03	1.449	14.489	0.949	High	9.63	10.03	1.351	13.507	0.94	High	9.63	10.03	2.244	22.438	0.9403	High	9.63
RM (Maf Ralgap complex	314	329	VHILKPEVTPYGNLNN	8.55	3	12	8.5	8.91	1.112	9.264	0.9391	High	8.5	8.91	1.093	9.111	0.9431	High	8.51	8.9	1.089	9.073	0.9519	High	8.51	8.9	1.419	11.823	0.9447	High	8.5	8.91	1.549	12.908	0.9483	High	8.51	8.9	1.469	12.245	0.9301	High	8.51	8.9	2.486	20.719	0.9433	High	8.51
RM (Maf Ralgap complex	314	330	VHILKPEVTPYGNLNNN	8.64	3	13	8.5	8.89	1.124	8.645	0.9449	High	8.49	8.89	1.088	8.369	0.9439	High	8.49	8.89	1.079	8.3	0.9533	High	8.49	8.89	1.428	10.982	0.9555	High	8.49	8.89	1.573	12.1	0.9329	High	8.49	8.89	1.457	11.209	0.9352	High	8.49	8.89	2.494	19.183	0.9545	High	8.49
RM (Maf Ralgap complex	314	332	VHILKPEVTPYGNLNNNVM	10.14	3	15	9.69	10.09	1.112	7.412	0.946	High	9.69	10.09	1.079	7.194	0.9433	High	9.69	10.08	1.073	7.155	0.9566	High	9.69	10.08	1.394	9.291	0.9516	High	9.69	10.09	1.528	10.185	0.9548	High	9.69	10.08	1.441	9.609	0.9477	High	9.69	10.08	2.432	16.215	0.958	High	9.68
RM (Maf Ralgap complex	314	333	VHILKPEVTPYGNLNNNVMM	10.46	3	16	10.33	10.73	1.099	6.869	0.9187	High	10.33	10.73	1.084	6.776	0.9412	High	10.33	10.73	1.058	6.61	0.9346	High	10.33	10.73	1.393	8.706	0.9295	High	10.33	10.73	1.558	9.737	0.9189	High	10.33	10.73	1.437	8.984	0.9294	High	10.33	10.73	2.407	15.045	0.937	High	10.33
RM (Maf Ralgap complex	328	333	NNNVMM	8.08	1	4	7.77	8.14	0.041	1.034	0.9085	High	7.78	8.14	0.031	0.772	0.9128	High	7.78	8.15	0.067	1.666	0.907	High	7.78	8.15	0.039	0.965	0.92	High	7.77	8.14	0.026	0.662	0.9023	High	7.78	8.15	0.056	1.411	0.9005	High	7.78	8.15	0.027	0.68	0.9234	High	7.78
RM (Maf Ralgap complex	333	346	MYTVAPSGAAPDKT	6.94	2	10	6.79	7.15	2.151	21.51	0.8918	Medium	6.79	7.15	2.23	22.301	0.8905	Medium	6.8	7.16	2.202	22.016	0.877	Medium	6.8	7.16	2.578	25.777	0.888	Medium	6.79	7.15	2.793	27.929	0.8725	Medium	6.8	7.16	2.621	26.205	0.898	Medium	6.8	7.16	3.433	34.33	0.863	Medium	6.8
RM (Maf Ralgap complex	333	349	MYTVAPSGAAPDKTYSL	9.73	2	13	9.57	9.96	1.861	14.315	0.9359	High	9.57	9.96	1.816	13.968	0.9197	High	9.57	9.97	1.742	13.399	0.9333	High	9.57	9.97	2.393	18.41	0.9267	High	9.57	9.96	2.62	20.157	0.9358	High	9.57	9.97	2.461	18.928	0.9334	High	9.57	9.96	4.059	31.221	0.9249	High	9.57
RM (Maf Ralgap complex	333	350	MYTVAPSGAAPDKTYSLA	9.31	2	14	9.14	9.54	1.812	12.946	0.8894	Medium	9.13	9.54	1.794	12.818	0.8805	High	9.14	9.54	1.707	12.193	0.8921	Medium	9.14	9.54	2.383	17.019	0.8634	Medium	9.14	9.54	2.663	19.022	0.8568	Medium	9.14	9.54	2.469	17.638	0.8659	Medium	9.13	9.54	4.085	29.181	0.8252	Medium	9.14
RM (Maf Ralgap complex	334	346	YTVAPSGAAPDKT	5.92	2	9	5.8	6.2	2.207	24.524	0.9432	High	5.8	6.2	2.242	24.91	0.9426	High	5.79	6.19	2.193	24.369	0.9467	High	5.8	6.19	2.583	28.702	0.9428	High	5.8	6.2	2.851	31.68	0.9405	High	5.8	6.19	2.63	29.225	0.9385	High	5.8	6.19	3.437	38.19	0.9416	High	5.8
RM (Maf Ralgap complex	334	349	YTVAPSGAAPDKTYSL	9.24	2	12	8.99	9.38	1.888	15.729	0.9367	High	8.98	9.38	1.898	15.817	0.9141	High	8.99	9.39	1.835	15.288	0.9244	High	8.98	9.39	2.447	20.396	0.936	High	8.99	9.38	2.734	22.783	0.9295	High	8.98	9.39	2.532	21.096	0.93	High	8.98	9.39	4.154	34.619	0.9231	High	8.99
RM (Maf Ralgap complex	334	350	YTVAPSGAAPDKTYSLA	8.69	3	13	8.54	8.93	1.831	14.083	0.9499	High	8.53	8.93	1.811	13.931	0.9449	High	8.53	8.93	1.762	13.553	0.9546	High	8.53	8.93	2.387	18.358	0.9459	High	8.54	8.93	2.653	20.41	0.9459	High	8.53	8.93	2.445	18.806	0.9397	High	8.53	8.93	4.02	30.925	0.9207	High	8.53
RM (Maf Ralgap complex	334	364	YTVAPSGAAPDKTYSLAYKTTIAGVIGAAAA	11.77	3	27	11.6	11.99	1.211	4.487	0.9237	High	11.59	11.99	1.114	4.125	0.8791	Medium	11.59	12	1.134	4.2	0.9174	High	11.59	11.99	1.682	6.231	0.8944	High	11.6	11.99	1.799	6.661	0.9021	High	11.59	11.99	1.711	6.338	0.9015	High	11.59	11.99	2.94	10.887	0.8911	Medium	11.59
RM (Maf Ralgap complex	350	361	AYKTTIAGVIGA	9.89	2	10	9.8	10.21	0.065	0.655	0.8911	Medium	9.8	10.21	0.067	0.671	0.8782	Medium	9.81	10.21	0.036	0.357	0.8969	Medium	9.81	10.21	0.159	1.585	0.9016	Medium	9.8	10.21	0.241	2.413	0.8992	Medium	9.81	10.21	0.188	1.881	0.9097	Medium	9.81	10.21	0.31	3.096	0.8756	Medium	9.81
RM (Maf Ralgap complex	350	364	AYKTTIAGVIGAAAA	10.51	2	13	10.5	10.9	0.126	0.971	0.9253	High	10.5	10.9	0.125	0.964	0.9369	High	10.5	10.9	0.118	0.911	0.9329	High	10.5	10.9	0.135	1.037	0.9363	High	10.5	10.9	0.124	0.954	0.9368	High	10.5	10.9	0.133	1.02	0.9307	High	10.5	10.9	0.162	1.248	0.9205	High	10.5
RM (Maf Ralgap complex	351	362	YKTTIAGVIGAA	10.42	2	10	9.93	10.33	0.077	0.774	0.877	Medium	9.93	10.33	0.065	0.649	0.8596	Medium	9.92	10.33	0.081	0.805	0.8915	Medium	9.93	10.33	0.167	1.668	0.9035	Medium	9.93	10.33	0.189	1.889	0.9015	Medium	9.93	10.33	0.195	1.954	0.9055	Medium	9.93	10.33	0.269	2.691	0.8774	Medium	9.93
RM (Maf Ralgap complex	351	364	YKTTIAGVIGAAAA	10.48	1	12	10.33	10.69	0.122	1.015	0.8878	Medium	10.33	10.69	0.098	0.815	0.8844	Medium	10.33	10.7	0.116	0.963	0.8954	Medium	10.33	10.69	0.113	0.945	0.891	Medium	10.33	10.69	0.117	0.974	0.8887	Medium	10.33	10.69	0.119	0.99	0.8881	Medium	10.33	10.69	0.111	0.929	0.8934	Medium	10.34
RM (Maf Ralgap complex	351	378	YKTTIAGVIGAAAAYNDTPAGQQYPVQG	11.53	3	24	11.46	11.87	0.488	2.034	0.9116	High	11.47	11.87	0.449	1.872	0.8843	Medium	11.47	11.87	0.443	1.847	0.9204	High	11.47	11.87	0.824	3.434	0.9026	Medium	11.46	11.87	0.887	3.695	0.915	High	11.47	11.87	0.843	3.511	0.8915	Medium	11.47	11.87	1.457	6.072	0.9122	Medium	11.47
RM (Maf Ralgap complex	351	408	YKTTIAGVIGAAAAYNDTPAGQQYPVQGLRLPLLGGGIFRRNRSLESIGRANAEGTSL	12.68	5	53	12.64	12.73	3.564	6.725	0.8772	Medium	12.64	12.73	3.605	6.803	0.8121	Medium	12.64	12.73	3.314	6.253	0.839	Medium	12.64	12.73	4.905	9.254	0.8178	Medium	12.64	12.73	5.292	9.985	0.8653	Medium	12.64	12.73	4.991	9.417	0.8277	Medium	12.64	12.73	7.811	14.738	0.8232	Medium	12.64
RM (Maf Ralgap complex	357	364	GVIGAAAA	6.64	1	6	6.55	6.73	0.079	1.316	0.8685	Medium	6.55	6.74	0.052	0.869	0.8007	Medium	6.55	6.74	0.076	1.263	0.8874	Medium	6.55	6.74	0.063	1.048	0.8711	Medium	6.55	6.73	0.021	0.354	0.8764	Medium	6.55	6.74	0.074	1.235	0.8925	Medium	6.55	6.74	0.045	0.744	0.8631	Medium	6.55
RM (Maf Ralgap complex	362	378	AAAYNDTPAGQQYPVQG	7.79	2	13	7.67	8.07	0.471	3.625	0.9036	High	7.67	8.07	0.337	2.589	0.8811	Medium	7.67	8.07	0.424	3.261	0.8944	High	7.67	8.07	0.733	5.636	0.9039	High	7.67	8.07	0.882	6.785	0.9102	High	7.67	8.07	0.869	6.682	0.8814	High	7.67	8.07	1.428	10.981	0.8429	Medium	7.67
RM (Maf Ralgap complex	362	389	AAAYNDTPAGQQYPVQGLRLPLLGGGIF	14.28	3	23	14.13	14.52	2.427	10.552	0.9256	High	14.13	14.52	2.4	10.434	0.8914	Medium	14.13	14.52	2.335	10.151	0.9151	High	14.13	14.52	3.494	15.192	0.9175	High	14.13	14.52	3.803	16.535	0.9159	High	14.13	14.52	3.562	15.487	0.9127	High	14.13	14.52	5.275	22.933	0.889	Medium	14.13
RM (Maf Ralgap complex	362	408	AAAYNDTPAGQQYPVQGLRLPLLGGGIFRRNRSLESIGRANAEGTSL	11.83	5	42	11.73	11.99	3.691	8.788	0.8804	Medium	11.73	11.99	3.711	8.835	0.8158	Medium	11.74	11.99	3.47	8.263	0.8956	High	11.73	11.99	5.079	12.093	0.8585	Medium	11.73	11.99	5.442	12.958	0.8207	Medium	11.73	11.99	5.365	12.773	0.8126	Medium	11.73	11.99	8.082	19.244	0.813	Medium	11.73
RM (Maf Ralgap complex	363	389	AAYNDTPAGQQYPVQGLRLPLLGGGIF	14.37	3	22	14.28	14.38	2.375	10.794	0.889	High	14.28	14.38	2.385	10.841	0.829	Medium	14.28	14.38	2.377	10.805	0.8804	High	14.28	14.38	3.454	15.701	0.8666	High	14.28	14.38	3.822	17.373	0.8932	High	14.28	14.38	3.541	16.093	0.8761	High	14.28	14.38	5.223	23.742	0.8667	High	14.28
RM (Maf Ralgap complex	365	378	YNDTPAGQQYPVQG	7.5	2	10	7.35	7.75	0.36	3.604	0.9284	High	7.35	7.75	0.317	3.165	0.9297	High	7.34	7.75	0.322	3.222	0.9462	High	7.35	7.74	0.671	6.713	0.9414	High	7.35	7.75	0.81	8.104	0.9428	High	7.35	7.74	0.749	7.487	0.9201	High	7.35	7.74	1.384	13.843	0.9307	High	7.35
RM (Maf Ralgap complex	365	381	YNDTPAGQQYPVQGLRL	10.89	2	13	10.8	11.2	0.373	2.872	0.9324	High	10.8	11.21	0.342	2.63	0.9041	High	10.8	11.21	0.345	2.657	0.9403	High	10.8	11.21	0.709	5.456	0.9311	High	10.8	11.2	0.811	6.235	0.9221	High	10.8	11.21	0.755	5.81	0.9227	High	10.8	11.21	1.369	10.529	0.9209	High	10.81
RM (Maf Ralgap complex	365	389	YNDTPAGQQYPVQGLRLPLLGGGIF	14.46	3	20	14.13	14.53	2.398	11.989	0.9418	High	14.13	14.53	2.408	12.042	0.9409	High	14.13	14.53	2.322	11.611	0.9349	High	14.13	14.53	3.421	17.105	0.9453	High	14.13	14.53	3.741	18.703	0.9452	High	14.13	14.53	3.5	17.499	0.9357	High	14.13	14.53	5.137	25.687	0.9459	High	14.13
RM (Maf Ralgap complex	365	395	YNDTPAGQQYPVQGLRLPLLGGGIFRRNRSL	12.19	5	26	12.01	12.4	3.172	12.199	0.9194	High	12.01	12.4	3.157	12.142	0.9102	High	12	12.41	3.026	11.64	0.9241	High	12	12.41	4.481	17.234	0.9335	High	12.01	12.41	4.88	18.768	0.9234	High	12	12.41	4.669	17.959	0.9138	High	12.01	12.4	6.676	25.677	0.9082	High	12.01
RM (Maf Ralgap complex	365	401	YNDTPAGQQYPVQGLRLPLLGGGIFRRNRSLESIGRA	11.69	5	32	11.66	11.98	3.874	12.105	0.8532	Medium	11.67	11.98	3.776	11.8	0.8503	Medium	11.67	11.97	3.616	11.299	0.8386	Medium	11.67	11.98	5.073	15.854	0.842	Medium	11.66	11.97	5.544	17.326	0.8495	Medium	11.67	11.98	5.183	16.197	0.8462	Medium	11.67	11.98	7.473	23.352	0.8122	Medium	11.66
RM (Maf Ralgap complex	366	389	NDTPAGQQYPVQGLRLPLLGGGIF	14.29	2	19	14.18	14.42	2.259	11.89	0.8827	Medium	14.18	14.42	2.278	11.989	0.8216	Medium	14.18	14.41	2.308	12.148	0.8668	Medium	14.18	14.41	3.429	18.05	0.8767	Medium	14.18	14.41	3.65	19.21	0.8636	Medium	14.18	14.41	3.457	18.196	0.8699	Medium	14.18	14.41	5.099	26.838	0.8854	Medium	14.18
RM (Maf Ralgap complex	379	388	LRLPLLGGGI	13.27	2	7	13.17	13.27	1.632	23.317	0.7765	Medium	13.17	13.27	1.65	23.577	0.6269	Medium	13.16	13.26	1.608	22.975	0.7873	Medium	13.16	13.26	2.017	28.812	0.736	Medium	13.16	13.27	2.33	33.282	0.7745	Medium	13.17	13.27	2.142	30.595	0.7752	Medium	13.17	13.26	3.174	45.349	0.7744	Medium	13.16
RM (Maf Ralgap complex	379	389	LRLPLLGGGIF	14.27	2	8	13.98	14.37	2.033	25.407	0.9125	High	13.97	14.37	2.062	25.775	0.9312	High	13.97	14.38	2.021	25.262	0.927	High	13.97	14.38	2.775	34.682	0.9369	High	13.98	14.37	3.017	37.709	0.9269	High	13.97	14.38	2.816	35.205	0.9243	High	13.97	14.38	3.922	49.02	0.9271	High	13.98
RM (Maf Ralgap complex	382	389	PLLGGGIF	13.57	1	6	13.41	13.79	1.968	32.798	0.9092	High	13.4	13.79	2.011	33.52	0.8896	High	13.4	13.79	1.941	32.357	0.9228	High	13.4	13.79	2.512	41.867	0.9172	High	13.41	13.79	2.655	44.249	0.8951	High	13.4	13.79	2.499	41.651	0.9037	High	13.4	13.79	2.968	49.468	0.9108	High	13.41
RM (Maf Ralgap complex	390	401	RRNRSLESIGRA	5.64	4	10	5.43	5.84	2.033	20.327	0.9234	High	5.43	5.84	2.1	20.995	0.9177	High	5.43	5.83	2.064	20.639	0.9307	High	5.44	5.83	2.316	23.157	0.9248	High	5.43	5.84	2.615	26.148	0.8991	High	5.44	5.83	2.312	23.12	0.9149	High	5.44	5.83	2.871	28.714	0.9006	High	5.44
RM (Maf Ralgap complex	390	408	RRNRSLESIGRANAEGTSL	7.23	4	17	7.13	7.53	1.854	10.908	0.9158	High	7.13	7.53	1.897	11.16	0.9497	High	7.12	7.53	1.887	11.099	0.947	High	7.13	7.53	2.148	12.633	0.9288	High	7.13	7.53	2.383	14.016	0.914	High	7.13	7.53	2.228	13.104	0.9096	High	7.13	7.53	4.673	27.49	0.8487	High	7.13
RM (Maf Ralgap complex	396	408	ESIGRANAEGTSL	7.67	2	11	7.34	7.74	0.16	1.453	0.9387	High	7.34	7.74	0.137	1.241	0.9342	High	7.34	7.75	0.129	1.176	0.9475	High	7.34	7.74	0.252	2.289	0.9115	High	7.34	7.74	0.371	3.377	0.9145	High	7.34	7.74	0.341	3.1	0.9186	High	7.34	7.74	2.018	18.342	0.9352	High	7.34
RM (Maf Ralgap complex	397	408	SIGRANAEGTSL	7.18	2	10	7.01	7.33	0.21	2.105	0.9045	High	7.01	7.33	0.111	1.115	0.879	Medium	7.02	7.33	0.142	1.416	0.9089	High	7.01	7.33	0.363	3.626	0.9021	Medium	7.01	7.33	0.403	4.03	0.895	Medium	7.01	7.33	0.33	3.296	0.8991	High	7.01	7.33	2.087	20.866	0.8635	Medium	7.01
RM (Maf Ralgap complex	402	408	NAEGTSL	6.58	1	5	6.48	6.81	0.091	1.827	0.8578	Medium	6.48	6.81	0.086	1.712	0.8626	Medium	6.49	6.81	0.087	1.732	0.8929	High	6.49	6.81	0.176	3.511	0.8501	Medium	6.48	6.81	0.213	4.263	0.8356	Medium	6.49	6.81	0.25	4.991	0.8597	Medium	6.49	6.81	0.967	19.344	0.7996	Medium	6.49
RM (Maf Ralgap complex	409	417	AITRYGPNF	9.45	2	6	9.25	9.65	0.595	9.924	0.9192	High	9.25	9.65	0.559	9.309	0.9362	High	9.25	9.66	0.567	9.448	0.9038	High	9.25	9.66	0.831	13.858	0.9202	High	9.26	9.65	0.966	16.1	0.9136	High	9.25	9.66	0.878	14.628	0.9162	High	9.25	9.65	2.151	35.853	0.9226	High	9.25
RM (Maf Ralgap complex	409	419	AITRYGPNFEL	11.48	2	8	11.25	11.64	0.516	6.456	0.9206	Medium	11.24	11.64	0.508	6.344	0.9186	Medium	11.24	11.64	0.509	6.367	0.9054	Medium	11.24	11.64	0.734	9.171	0.914	Medium	11.24	11.64	0.83	10.369	0.9016	Medium	11.24	11.64	0.774	9.67	0.9075	Medium	11.24	11.64	2.072	25.899	0.8987	Medium	11.24
RM (Maf Ralgap complex	409	420	AITRYGPNFELQ	10.25	2	9	10.06	10.46	0.561	6.232	0.9262	High	10.06	10.46	0.523	5.812	0.9152	Medium	10.06	10.46	0.524	5.818	0.9263	High	10.06	10.46	0.834	9.266	0.9102	High	10.05	10.46	0.881	9.787	0.9283	High	10.06	10.46	0.813	9.034	0.9153	High	10.06	10.46	2.137	23.743	0.9121	Medium	10.06
RM (Maf Ralgap complex	409	421	AITRYGPNFELQY	11.49	2	10	11.07	11.46	0.622	6.219	0.8395	Medium	11.07	11.47	0.554	5.545	0.7599	Medium	11.06	11.47	0.591	5.905	0.8219	Medium	11.06	11.47	0.855	8.548	0.7464	Medium	11.07	11.46	0.895	8.948	0.8799	Medium	11.06	11.47	0.928	9.285	0.8185	Medium	11.06	11.47	2.092	20.917	0.7776	Medium	11.07
RM (Maf Ralgap complex	420	427	QYMYDPSN	8.01	1	5	7.96	8.25	0.198	3.962	0.8549	Medium	7.96	8.25	0.233	4.657	0.8139	Medium	7.96	8.26	0.181	3.611	0.8521	Medium	7.96	8.26	0.538	10.76	0.817	Medium	7.96	8.25	0.679	13.586	0.8157	Medium	7.96	8.26	0.64	12.796	0.7921	Medium	7.96	8.25	1.591	31.819	0.8042	Medium	7.96
RM (Maf Ralgap complex	421	427	YMYDPSN	7.8	1	4	7.67	8.06	0.189	4.728	0.9042	High	7.66	8.06	0.17	4.258	0.8971	High	7.66	8.06	0.187	4.679	0.9192	High	7.66	8.06	0.549	13.732	0.9041	High	7.66	8.06	0.69	17.238	0.9002	High	7.66	8.06	0.615	15.364	0.8945	High	7.66	8.06	1.519	37.975	0.9003	High	7.66
RM (Maf Ralgap complex	421	430	YMYDPSNAAL	10.34	2	7	10.12	10.52	0.277	3.959	0.8229	Medium	10.12	10.53	0.22	3.149	0.8235	Medium	10.13	10.53	0.265	3.779	0.8322	Medium	10.12	10.53	0.802	11.459	0.8194	Medium	10.12	10.52	0.833	11.904	0.8431	Medium	10.12	10.53	0.81	11.572	0.8033	Medium	10.12	10.53	2.26	32.292	0.7991	Medium	10.13
RM (Maf Ralgap complex	422	427	MYDPSN	6.01	1	3	5.73	6.09	0.183	6.096	0.8963	Medium	5.73	6.09	0.227	7.573	0.8822	Medium	5.73	6.09	0.211	7.032	0.9039	Medium	5.73	6.09	0.586	19.548	0.9028	Medium	5.73	6.09	0.707	23.581	0.8947	Medium	5.73	6.09	0.601	20.03	0.8871	Medium	5.73	6.09	1.494	49.798	0.8744	Medium	5.73
RM (Maf Ralgap complex	422	430	MYDPSNAAL	9.3	1	6	9.03	9.43	0.243	4.043	0.9037	High	9.03	9.44	0.231	3.844	0.8897	High	9.04	9.43	0.212	3.532	0.9069	High	9.03	9.43	0.731	12.182	0.8999	High	9.04	9.43	0.887	14.789	0.8908	High	9.04	9.43	0.771	12.853	0.8979	High	9.03	9.43	2.365	39.413	0.8957	High	9.04
RM (Maf Ralgap complex	422	434	MYDPSNAALHGLQ	9.27	2	10	9.13	9.4	0.294	2.943	0.7867	Medium	9.13	9.4	0.114	1.139	0.7357	Medium	9.14	9.4	0.14	1.404	0.8427	Medium	9.14	9.4	0.679	6.794	0.8184	Medium	9.13	9.4	0.938	9.379	0.804	Medium	9.14	9.4	0.76	7.603	0.7865	Medium	9.13	9.4	2.753	27.532	0.6787	Medium	9.14
RM (Maf Ralgap complex	422	435	MYDPSNAALHGLQE	9.61	2	11	9.22	9.63	0.236	2.145	0.8303	Medium	9.23	9.63	0.2	1.819	0.8041	Medium	9.23	9.62	0.251	2.284	0.8538	Medium	9.23	9.62	0.772	7.022	0.8199	Medium	9.22	9.63	1.002	9.109	0.8401	Medium	9.23	9.62	0.887	8.062	0.814	Medium	9.23	9.62	2.888	26.253	0.763	Medium	9.22
RM (Maf Ralgap complex	422	439	MYDPSNAALHGLQEAEST	10.39	2	15	10.32	10.52	0.346	2.309	0.8762	High	10.32	10.52	0.341	2.275	0.8366	Medium	10.33	10.52	0.301	2.008	0.8979	High	10.33	10.52	1.064	7.094	0.8722	High	10.32	10.52	1.327	8.845	0.8567	Medium	10.33	10.52	1.125	7.499	0.8683	High	10.33	10.52	4.721	31.476	0.8118	Medium	10.33
RM (Maf Ralgap complex	422	441	MYDPSNAALHGLQEAESTYL	13.02	3	17	12.9	13.26	0.365	2.149	0.8731	Medium	12.9	13.26	0.279	1.643	0.8257	Medium	12.9	13.25	0.301	1.769	0.8774	Medium	12.9	13.25	1.009	5.936	0.8107	Medium	12.9	13.26	1.421	8.357	0.8452	Medium	12.9	13.26	1.155	6.794	0.8361	Medium	12.9	13.25	5.836	34.327	0.8212	Medium	12.9
RM (Maf Ralgap complex	428	438	AALHGLQEAES	7.01	2	9	7.05	7.11	0.128	1.426	0.9046	Medium	7.05	7.11	0.097	1.082	0.8819	Medium	7.05	7.12	0.101	1.12	0.8936	Medium	7.05	7.11	0.247	2.748	0.8621	Medium	7.05	7.11	0.403	4.479	0.8273	Medium	7.05	7.12	0.306	3.396	0.8793	Medium	7.05	7.11	1.801	20.012	0.8547	Medium	7.05
RM (Maf Ralgap complex	428	441	AALHGLQEAESTYL	10.87	2	12	10.76	11.16	0.143	1.191	0.9006	High	10.76	11.15	0.166	1.38	0.8858	Medium	10.76	11.16	0.158	1.317	0.9057	High	10.76	11.16	0.597	4.975	0.8673	Medium	10.76	11.16	1.018	8.481	0.9086	High	10.76	11.16	0.674	5.617	0.866	Medium	10.76	11.15	3.499	29.162	0.7811	Medium	10.76
RM (Maf Ralgap complex	431	435	HGLQE	4.5	1	3	4.36	4.68	0.055	1.836	0.9046	Medium	4.36	4.68	0.027	0.909	0.896	Medium	4.37	4.68	0.032	1.06	0.9261	Medium	4.36	4.68	0.089	2.977	0.8979	Medium	4.36	4.68	0.129	4.285	0.9174	Medium	4.36	4.68	0.071	2.365	0.8879	Medium	4.36	4.68	0.485	16.175	0.7671	Medium	4.36
RM (Maf Ralgap complex	431	437	HGLQEAE	4.87	2	5	4.73	4.96	0.078	1.558	0.8893	Medium	4.73	4.97	0.026	0.524	0.8921	Medium	4.73	4.97	0.035	0.69	0.8326	Medium	4.73	4.97	0.092	1.832	0.8916	Medium	4.73	4.97	0.172	3.443	0.9067	Medium	4.73	4.97	0.179	3.571	0.9039	Medium	4.73	4.97	0.822	16.431	0.8215	Medium	4.73
RM (Maf Ralgap complex	431	439	HGLQEAEST	4.94	2	7	4.86	5.21	0.085	1.214	0.9282	Medium	4.86	5.21	0.088	1.262	0.9225	Medium	4.86	5.21	0.097	1.387	0.9287	Medium	4.86	5.21	0.345	4.934	0.9078	Medium	4.86	5.21	0.603	8.621	0.9177	Medium	4.86	5.21	0.434	6.2	0.9102	Medium	4.86	5.21	2.025	28.926	0.8337	Medium	4.86
RM (Maf Ralgap complex	431	441	HGLQEAESTYL	9.48	1	9	9.38	9.75	0.121	1.34	0.8956	High	9.38	9.75	0.086	0.956	0.8778	Medium	9.38	9.76	0.076	0.843	0.8841	Medium	9.38	9.76	0.487	5.413	0.9	High	9.38	9.75	0.704	7.824	0.8926	Medium	9.38	9.76	0.506	5.622	0.8859	High	9.38	9.76	3.042	33.796	0.8675	Medium	9.38
RM (Maf Ralgap complex	436	441	AESTYL	8.77	1	4	8.68	9.08	0.094	2.354	0.9171	High	8.68	9.08	0.08	2.007	0.9059	High	8.68	9.09	0.075	1.876	0.9232	High	8.68	9.09	0.414	10.358	0.9161	High	8.69	9.08	0.59	14.753	0.8978	High	8.68	9.09	0.499	12.476	0.9165	High	8.68	9.08	2.119	52.984	0.9177	High	8.68
RM (Maf Ralgap complex	442	446	ASMLD	7.23	1	3	7.12	7.52	0.971	32.359	0.9188	High	7.12	7.52	0.937	31.248	0.9031	High	7.12	7.52	0.968	32.267	0.9186	High	7.12	7.52	1.557	51.886	0.903	High	7.12	7.52	1.726	57.535	0.9035	High	7.12	7.52	1.623	54.099	0.9002	High	7.12	7.52	2.039	67.981	0.9054	High	7.12
RM (Maf Ralgap complex	422	439	MYDPSNAALHGLQEAEST	10.39	2	15	10.32	10.52	0.346	2.309	0.8762	High	10.32	10.52	0.341	2.275	0.8366	Medium	10.33	10.52	0.301	2.008	0.8979	High	10.33	10.52	1.064	7.094	0.8722	High	10.32	10.52	1.327	8.845	0.8567	Medium	10.33	10.52	1.125	7.499	0.8683	High	10.33	10.52	4.721	31.476	0.8118	Medium	10.33
RM (Maf Ralgap complex	422	441	MYDPSNAALHGLQEAESTYL	13.02	3	17	12.9	13.26	0.365	2.149	0.8731	Medium	12.9	13.26	0.279	1.643	0.8257	Medium	12.9	13.25	0.301	1.769	0.8774	Medium	12.9	13.25	1.009	5.936	0.8107	Medium	12.9	13.26	1.421	8.357	0.8452	Medium	12.9	13.26	1.155	6.794	0.8361	Medium	12.9	13.25	5.836	34.327	0.8212	Medium	12.9
RM (Maf Ralgap complex	428	438	AALHGLQEAES	7.01	2	9	6.91	7.22	0.164	1.825	0.8618	Medium	6.91	7.22	0.108	1.204	0.8415	Medium	6.92	7.23	0.094	1.04	0.8979	Medium	6.91	7.22	0.241	2.674	0.8324	Medium	6.91	7.22	0.426	4.73	0.789	Medium	6.91	7.22	0.239	2.65	0.8247	Medium	6.91	7.22	1.898	21.09	0.8204	Medium	6.91
RM (Maf Ralgap complex	428	441	AALHGLQEAESTYL	10.87	2	12	10.76	11.16	0.143	1.191	0.9006	High	10.76	11.15	0.166	1.38	0.8858	Medium	10.76	11.16	0.158	1.317	0.9057	High	10.76	11.16	0.597	4.975	0.8673	Medium	10.76	11.16	1.018	8.481	0.9086	High	10.76	11.16	0.674	5.617	0.866	Medium	10.76	11.15	3.499	29.162	0.7811	Medium	10.76
RM (Maf Ralgap complex	431	435	HGLQE	4.5	1	3	4.36	4.68	0.055	1.836	0.9046	Medium	4.36	4.68	0.027	0.909	0.896	Medium	4.37	4.68	0.032	1.06	0.9261	Medium	4.36	4.68	0.089	2.977	0.8979	Medium	4.36	4.68	0.129	4.285	0.9174	Medium	4.36	4.68	0.071	2.365	0.8879	Medium	4.36	4.68	0.485	16.175	0.7671	Medium	4.36
RM (Maf Ralgap complex	431	437	HGLQEAE	4.87	2	5	4.73	4.96	0.078	1.558	0.8893	Medium	4.73	4.97	0.026	0.524	0.8921	Medium	4.73	4.97	0.035	0.69	0.8326	Medium	4.73	4.97	0.092	1.832	0.8916	Medium	4.73	4.97	0.172	3.443	0.9067	Medium	4.73	4.97	0.179	3.571	0.9039	Medium	4.73	4.97	0.822	16.431	0.8215	Medium	4.73
RM (Maf Ralgap complex	431	439	HGLQEAEST	4.94	2	7	4.86	5.21	0.085	1.214	0.9282	Medium	4.86	5.21	0.088	1.262	0.9225	Medium	4.86	5.21	0.097	1.387	0.9287	Medium	4.86	5.21	0.345	4.934	0.9078	Medium	4.86	5.21	0.603	8.621	0.9177	Medium	4.86	5.21	0.434	6.2	0.9102	Medium	4.86	5.21	2.025	28.926	0.8337	Medium	4.86
RM (Maf Ralgap complex	431	441	HGLQEAESTYL	9.48	1	9	9.38	9.75	0.121	1.34	0.8956	High	9.38	9.75	0.086	0.956	0.8778	Medium	9.38	9.76	0.076	0.843	0.8841	Medium	9.38	9.76	0.487	5.413	0.9	High	9.38	9.75	0.704	7.824	0.8926	Medium	9.38	9.76	0.506	5.622	0.8859	High	9.38	9.76	3.042	33.796	0.8675	Medium	9.38
RM (Maf Ralgap complex	436	441	AESTYL	8.77	1	4	8.68	9.08	0.094	2.354	0.9171	High	8.68	9.08	0.08	2.007	0.9059	High	8.68	9.09	0.075	1.876	0.9232	High	8.68	9.09	0.414	10.358	0.9161	High	8.69	9.08	0.59	14.753	0.8978	High	8.68	9.09	0.499	12.476	0.9165	High	8.68	9.08	2.119	52.984	0.9177	High	8.68
RM (Maf Ralgap complex	442	446	ASMLD	7.23	1	3	7.12	7.52	0.971	32.359	0.9188	High	7.12	7.52	0.937	31.248	0.9031	High	7.12	7.52	0.968	32.267	0.9186	High	7.12	7.52	1.557	51.886	0.903	High	7.12	7.52	1.726	57.535	0.9035	High	7.12	7.52	1.623	54.099	0.9002	High	7.12	7.52	2.039	67.981	0.9054	High	7.12
RM (Maf Ralgap complex	436	441	AESTYL	8.77	1	4	8.68	9.08	0.094	2.354	0.9171	High	8.68	9.08	0.08	2.007	0.9059	High	8.68	9.09	0.075	1.876	0.9232	High	8.68	9.09	0.414	10.358	0.9161	High	8.69	9.08	0.59	14.753	0.8978	High	8.68	9.09	0.499	12.476	0.9165	High	8.68	9.08	2.119	52.984	0.9177	High	8.68
RM (Maf Ralgap complex	442	446	ASMLD	7.23	1	3	7.12	7.52	0.971	32.359	0.9188	High	7.12	7.52	0.937	31.248	0.9031	High	7.12	7.52	0.968	32.267	0.9186	High	7.12	7.52	1.557	51.886	0.903	High	7.12	7.52	1.726	57.535	0.9035	High	7.12	7.52	1.623	54.099	0.9002	High	7.12	7.52	2.039	67.981	0.9054	High	7.12
RM (Maf Ralgap complex	428	438	AALHGLQEAES	7.01	2	9	6.91	7.22	0.164	1.825	0.8618	Medium	6.91	7.22	0.108	1.204	0.8415	Medium	6.92	7.23	0.094	1.04	0.8979	Medium	6.91	7.22	0.241	2.674	0.8324	Medium	6.91	7.22	0.426	4.73	0.789	Medium	6.91	7.22	0.239	2.65	0.8247	Medium	6.91	7.22	1.898	21.09	0.8204	Medium	6.91
RM (Maf Ralgap complex	428	441	AALHGLQEAESTYL	10.87	2	12	10.76	11.16	0.143	1.191	0.9006	High	10.76	11.15	0.166	1.38	0.8858	Medium	10.76	11.16	0.158	1.317	0.9057	High	10.76	11.16	0.597	4.975	0.8673	Medium	10.76	11.16	1.018	8.481	0.9086	High	10.76	11.16	0.674	5.617	0.866	Medium	10.76	11.15	3.499	29.162	0.7811	Medium	10.76
RM (Maf Ralgap complex	431	435	HGLQE	4.5	1	3	4.36	4.68	0.055	1.836	0.9046	Medium	4.36	4.68	0.027	0.909	0.896	Medium	4.37	4.68	0.032	1.06	0.9261	Medium	4.36	4.68	0.089	2.977	0.8979	Medium	4.36	4.68	0.129	4.285	0.9174	Medium	4.36	4.68	0.071	2.365	0.8879	Medium	4.36	4.68	0.485	16.175	0.7671	Medium	4.36
RM (Maf Ralgap complex	431	437	HGLQEAE	4.87	2	5	4.73	4.96	0.078	1.558	0.8893	Medium	4.73	4.97	0.026	0.524	0.8921	Medium	4.73	4.97	0.035	0.69	0.8326	Medium	4.73	4.97	0.092	1.832	0.8916	Medium	4.73	4.97	0.172	3.443	0.9067	Medium	4.73	4.97	0.179	3.571	0.9039	Medium	4.73	4.97	0.822	16.431	0.8215	Medium	4.73
RM (Maf Ralgap complex	431	439	HGLQEAEST	4.94	2	7	4.86	5.21	0.085	1.214	0.9282	Medium	4.86	5.21	0.088	1.262	0.9225	Medium	4.86	5.21	0.097	1.387	0.9287	Medium	4.86	5.21	0.345	4.934	0.9078	Medium	4.86	5.21	0.603	8.621	0.9177	Medium	4.86	5.21	0.434	6.2	0.9102	Medium	4.86	5.21	2.025	28.926	0.8337	Medium	4.86
RM (Maf Ralgap complex	431	441	HGLQEAESTYL	9.48	1	9	9.38	9.75	0.121	1.34	0.8956	High	9.38	9.75	0.086	0.956	0.8778	Medium	9.38	9.76	0.076	0.843	0.8841	Medium	9.38	9.76	0.487	5.413	0.9	High	9.38	9.75	0.704	7.824	0.8926	Medium	9.38	9.76	0.506	5.622	0.8859	High	9.38	9.76	3.042	33.796	0.8675	Medium	9.38
RM (Maf Ralgap complex	436	441	AESTYL	8.77	1	4	8.68	9.08	0.094	2.354	0.9171	High	8.68	9.08	0.08	2.007	0.9059	High	8.68	9.09	0.075	1.876	0.9232	High	8.68	9.09	0.414	10.358	0.9161	High	8.69	9.08	0.59	14.753	0.8978	High	8.68	9.09	0.499	12.476	0.9165	High	8.68	9.08	2.119	52.984	0.9177	High	8.68
RM (Maf Ralgap complex	442	446	ASMLD	7.23	1	3	7.12	7.52	0.971	32.359	0.9188	High	7.12	7.52	0.937	31.248	0.9031	High	7.12	7.52	0.968	32.267	0.9186	High	7.12	7.52	1.557	51.886	0.903	High	7.12	7.52	1.726	57.535	0.9035	High	7.12	7.52	1.623	54.099	0.9002	High	7.12	7.52	2.039	67.981	0.9054	High	7.12
RM (Maf Ralgap complex	431	435	HGLQE	4.5	1	3	4.36	4.68	0.055	1.836	0.9046	Medium	4.36	4.68	0.027	0.909	0.896	Medium	4.37	4.68	0.032	1.06	0.9261	Medium	4.36	4.68	0.089	2.977	0.8979	Medium	4.36	4.68	0.129	4.285	0.9174	Medium	4.36	4.68	0.071	2.365	0.8879	Medium	4.36	4.68	0.485	16.175	0.7671	Medium	4.36
RM (Maf Ralgap complex	431	437	HGLQEAE	4.87	2	5	4.73	4.96	0.078	1.558	0.8893	Medium	4.73	4.97	0.026	0.524	0.8921	Medium	4.73	4.97	0.035	0.69	0.8326	Medium	4.73	4.97	0.092	1.832	0.8916	Medium	4.73	4.97	0.172	3.443	0.9067	Medium	4.73	4.97	0.179	3.571	0.9039	Medium	4.73	4.97	0.822	16.431	0.8215	Medium	4.73
RM (Maf Ralgap complex	431	439	HGLQEAEST	4.94	2	7	4.86	5.21	0.085	1.214	0.9282	Medium	4.86	5.21	0.088	1.262	0.9225	Medium	4.86	5.21	0.097	1.387	0.9287	Medium	4.86	5.21	0.345	4.934	0.9078	Medium	4.86	5.21	0.603	8.621	0.9177	Medium	4.86	5.21	0.434	6.2	0.9102	Medium	4.86	5.21	2.025	28.926	0.8337	Medium	4.86
RM (Maf Ralgap complex	431	441	HGLQEAESTYL	9.48	1	9	9.38	9.75	0.121	1.34	0.8956	High	9.38	9.75	0.086	0.956	0.8778	Medium	9.38	9.76	0.076	0.843	0.8841	Medium	9.38	9.76	0.487	5.413	0.9	High	9.38	9.75	0.704	7.824	0.8926	Medium	9.38	9.76	0.506	5.622	0.8859	High	9.38	9.76	3.042	33.796	0.8675	Medium	9.38
RM (Maf Ralgap complex	436	441	AESTYL	8.77	1	4	8.68	9.08	0.094	2.354	0.9171	High	8.68	9.08	0.08	2.007	0.9059	High	8.68	9.09	0.075	1.876	0.9232	High	8.68	9.09	0.414	10.358	0.9161	High	8.69	9.08	0.59	14.753	0.8978	High	8.68	9.09	0.499	12.476	0.9165	High	8.68	9.08	2.119	52.984	0.9177	High	8.68
RM (Maf Ralgap complex	442	446	ASMLD	7.23	1	3	7.12	7.52	0.971	32.359	0.9188	High	7.12	7.52	0.937	31.248	0.9031	High	7.12	7.52	0.968	32.267	0.9186	High	7.12	7.52	1.557	51.886	0.903	High	7.12	7.52	1.726	57.535	0.9035	High	7.12	7.52	1.623	54.099	0.9002	High	7.12	7.52	2.039	67.981	0.9054	High	7.12
[truncated: 29 more columns]

## Sheet: MAF1b HDX data
Refers to data in Figure 3a and C																								Maf1b apo vs RalGap complex
						Maf1 apo									MAf1 Ralgap complex									% D									# D									T-Test					Significant changes
Start	End	Charge	RT	Max D	Sequence	0.3	SD	3	SD	30	SD	300	SD		0.3	SD	3	SD	30	SD	300	SD		3	SD	30	SD	300	SD	3000	SD		3	SD	30	SD	300	SD	3000	SD		3	30	300	3000		3	30	300
146	165	4	3.57	18	GSTSGSGHHHHHHSSGRENL	11.175	0.607286	12.6017	1.35863	12.044	0.0579828	13.184	0.81601		11.9777	1.28824	11.6283	0.639852	12.6775	0.453255	12.7577	1.12052		-0.802667	1.4242	0.973333	1.50176	-0.6335	0.456949	0.426333	1.38616		-0.144333	0.256703	0.175	0.270205	-0.114333	0.119308	0.077	0.249222		0.40537	0.347691	0.254524	0.623431		N	N	N
166	174	1	7.86	7	YFQGSMGSQ	61.319	2.07654	63.9417	3.77646	65.3467	0.334462	66.0787	0.740101		64.3363	0.749669	64.153	2.21548	65.395	0.786303	65.143	1.13582		-3.01733	2.20772	-0.211333	4.37835	-0.0483333	0.85448	0.935667	1.35567		-0.211667	0.154717	-0.0146667	0.30634	-0.00366667	0.0739887	0.0656667	0.0949982		0.115259	0.938777	0.946212	0.307052		N	N	N
166	175	1	7.955	8	YFQGSMGSQT	58.254	1.49786	65.3157	4.35171	67.7503	0.622254	68.5513	0.765315		61.2527	0.933003	65.73	2.01946	67.5505	1.14905	67.038	0.738303		-2.99867	1.76467	-0.414333	4.79746	0.199833	1.30672	1.51333	1.06339		-0.24	0.141219	-0.033	0.383722	0.016	0.128791	0.120667	0.084843		0.052542	0.891578	0.863725	0.0695141		N	N	N
166	177	2	8.63	10	YFQGSMGSQTVD	44.7777	1.7542	52.8697	2.84212	61.0937	0.543765	66.1887	0.646233		46.7043	0.165718	52.3723	2.05638	59.1895	0.430628	64.9807	1.35703		-1.92667	1.76201	0.497333	3.50804	1.90417	0.693629	1.208	1.50305		-0.193	0.176459	0.0496667	0.350857	0.19	0.0988383	0.120333	0.150442		0.196456	0.819493	0.0518712	0.263952		N	N	N
166	178	1	10.84	11	YFQGSMGSQTVDL	39.0143	1.6441	46.267	3.28408	56.111	0.937624	66.0223	0.265952		40.402	0.394833	45.7377	1.5346	53.782	0.453963	64.7283	2.15051		-1.38767	1.69085	0.529333	3.62494	2.329	1.04174	1.294	2.16689		-0.152667	0.185692	0.058	0.398623	0.256	0.0941382	0.142333	0.238747		0.278439	0.818191	0.0217623	0.407513		N	N	N
175	180	1	8.165	4	TVDLSC	8.75467	0.770922	24.3927	2.35429	52.0137	0.415779	70.31	0.697071		9.53233	0.299203	25.3763	3.35926	50.0265	0.36416	68.6227	1.69111		-0.777667	0.826948	-0.983667	4.10211	1.98717	0.552707	1.68733	1.82914		-0.031	0.0328278	-0.039	0.163951	0.0793333	0.0296198	0.0673333	0.0731596		0.215266	0.703783	0.0219667	0.220081		N	N	N
177	182	1	8.165	4	DLSCLS	8.75467	0.770922	24.3927	2.35429	52.0137	0.415779	70.3097	0.697592		9.53233	0.299203	25.376	3.35932	50.0265	0.36416	68.6223	1.6916		-0.777667	0.826948	-0.983333	4.10216	1.98717	0.552707	1.68733	1.82979		-0.031	0.0328278	-0.039	0.163951	0.0793333	0.0296198	0.0673333	0.0731596		0.215266	0.703783	0.0219667	0.220081		N	N	N
179	184	1	5.975	4	SCLSGT	5.22	0.455846	17.48	3.60033	53.5963	0.0898026	74.7087	2.38436		5.39367	0.722936	18.8047	3.26253	48.459	0.958837	72.3783	1.63155		-0.173667	0.854653	-1.32467	4.85865	5.13733	0.963033	2.33033	2.88913		-0.007	0.034176	-0.053	0.194309	0.206	0.0477598	0.0933333	0.115764		0.74384	0.661461	0.0307838	0.244098		N	N	N
179	188	2	10.21	8	SCLSGTTVRF	2.40033	0.134705	7.35033	0.82943	28.4247	1.48987	65.7023	0.705036		2.42167	0.142732	7.20133	0.694096	25.399	0.0707107	59.8333	1.73372		-0.0213333	0.196259	0.149	1.08154	3.02567	1.49155	5.869	1.8716		-0.00166667	0.0155349	0.0123333	0.0865467	0.242	0.08995	0.469667	0.149755		0.86165	0.817556	0.0422116	0.0168498		N	N	N
179	220	4	11.33	36	SCLSGTTVRFFGPSHHFGGFTPLYDPAPDKRVATVDAGANAL	5.53867	0.348457	9.657	0.892671	17.869	0.306884	30.0793	0.417842		5.723	0.17867	9.9	0.572177	16.8595	0.22981	28.0947	0.962603		-0.184333	0.391593	-0.243	1.06031	1.0095	0.383393	1.98467	1.04938		-0.0663333	0.141171	-0.0873333	0.381805	0.363167	0.114078	0.714333	0.377433		0.475835	0.715518	0.0331	0.0532645		N	N	N
181	188	2	9.035	6	LSGTTVRF	2.29333	0.33427	5.776	0.679898	26.2437	0.747412	68.087	1.1681		2.301	0.251119	5.742	0.969169	21.9475	0.837922	60.672	2.44909		-0.00766667	0.418088	0.034	1.18387	4.29617	1.12283	7.415	2.7134		-0.000333333	0.0254231	0.002	0.0707012	0.258167	0.0595217	0.444667	0.16309		0.983043	0.963524	0.041653	0.0199456		N	N	N
182	188	2	8.195	5	SGTTVRF	2.45733	0.324149	4.455	0.364264	22.1473	1.0451	68.7777	0.316465		2.49433	0.129384	4.53667	0.827757	18.363	0.0169706	62.3257	0.7342		-0.037	0.349017	-0.0816667	0.904362	3.78433	1.04524	6.452	0.7995		-0.002	0.0173397	-0.004	0.0451516	0.188833	0.0460091	0.322667	0.0398915		0.855874	0.888676	0.0191854	0.00127531		N	N	N
186	220	5	10.81	29	VRFFGPSHHFGGFTPLYDPAPDKRVATVDAGANAL	6.83833	0.350976	11.6677	0.878022	19.0757	0.449013	27.681	0.181215		7.08833	0.169459	11.734	0.714992	18.5015	0.0289914	26.2507	0.914185		-0.25	0.389744	-0.0663333	1.13231	0.574167	0.449948	1.43033	0.931973		-0.0723333	0.11299	-0.0193333	0.328213	0.166833	0.0925464	0.415	0.270458		0.351414	0.923836	0.0870132	0.108464		N	N	N
189	212	5	9.765	18	FGPSHHFGGFTPLYDPAPDKRVAT	4.535	0.245257	11.2723	0.962559	21.427	0.700743	25.7313	0.321938		4.901	0.227633	11.948	0.940815	20.91	0.353553	24.9277	0.692946		-0.366	0.334616	-0.675667	1.34598	0.517	0.784882	0.803667	0.76408		-0.066	0.0601055	-0.121333	0.242174	0.0926667	0.112527	0.144667	0.137689		0.130288	0.434492	0.279626	0.171726		N	N	N
189	217	3	9.855	23	FGPSHHFGGFTPLYDPAPDKRVATVDAGA	3.536	0.547619	9.114	0.76472	18.2993	0.0473762	24.8097	0.73116		4.194	0.25262	9.96433	0.994219	18.6435	0.67953	24.0083	0.718922		-0.658	0.603079	-0.850333	1.2543	-0.344167	0.681179	0.801333	1.0254		-0.151333	0.138945	-0.195667	0.287966	-0.0795	0.157313	0.184333	0.235869		0.161899	0.308418	0.602588	0.247311		N	N	N
189	221	5	11.65	27	FGPSHHFGGFTPLYDPAPDKRVATVDAGANALF	7.23567	0.434493	11.7957	0.960655	19.1243	0.267286	26.3843	0.190027		7.675	0.203034	12.0733	0.75769	18.6565	0.101116	25.218	0.76454		-0.439333	0.479591	-0.277667	1.2235	0.467833	0.285774	1.16633	0.787802		-0.118333	0.129851	-0.0746667	0.330093	0.126167	0.0617886	0.314667	0.213139		0.218026	0.716201	0.0444345	0.111481		N	N	N
213	221	2	11.08	7	VDAGANALF	13.854	1.07895	15.4257	0.967425	16.977	0.0919239	30.8053	0.700929		14.792	0.465939	15.2483	0.737552	17.04	0.173948	29.0657	1.47246		-0.938	1.17526	0.177333	1.21651	-0.063	0.196743	1.73967	1.63078		-0.0653333	0.0824459	0.012	0.0851978	-0.00416667	0.0132225	0.121667	0.114003		0.272178	0.820093	0.711645	0.166358		N	N	N
220	231	2	12.485	10	LFIGGGGLNGQF	21.3353	0.671233	26.3783	1.95513	35.597	0.133643	55.4577	0.121919		22.2127	0.420481	25.8417	1.27524	34.3375	0.129401	54.626	1.58966		-0.877333	0.79206	0.536667	2.33426	1.2595	0.186024	0.831667	1.59433		-0.0876667	0.0793452	0.0536667	0.233181	0.126	0.0357631	0.083	0.159476		0.141429	0.713618	0.0127742	0.461552		N	N	N
220	250	5	13.19	28	LFIGGGGLNGQFAKTLLEEAEKHGIRLTPEE	10.694	0.571851	13.7387	1.18663	20.4077	0.289207	33.3853	0.37462		10.9167	0.242935	13.4423	0.302672	19.063	0.0127279	32.0473	1.02396		-0.222667	0.621313	0.296333	1.22462	1.34467	0.289487	1.338	1.09033		-0.062	0.173789	0.083	0.342857	0.376833	0.0571125	0.374667	0.305212		0.58479	0.711538	0.00727806	0.140263		N	N	N
221	231	2	11.32	9	FIGGGGLNGQF	25.0347	0.939908	30.6503	2.13761	40.7903	0.905097	61.9717	0.216823		25.8027	0.746542	30.1947	1.46208	39.1905	0.1492	61.1837	1.77745		-0.768	1.20031	0.455667	2.5898	1.59983	0.917312	0.788	1.79063		-0.0693333	0.108177	0.041	0.232828	0.143833	0.0603393	0.071	0.16121		0.332246	0.777478	0.0434559	0.523185		N	N	N
221	251	4	13.21	28	FIGGGGLNGQFAKTLLEEAEKHGIRLTPEEL	10.77	0.63207	13.873	1.20369	20.426	0.40093	33.5593	0.501753		11.0227	0.334769	13.3653	0.34952	19.171	0.0806102	32.1017	1.13842		-0.252667	0.715251	0.507667	1.25341	1.255	0.408953	1.45767	1.24409		-0.071	0.199917	0.142333	0.350934	0.351	0.0929139	0.408	0.348549		0.581438	0.545873	0.0151889	0.144058		N	N	N
222	231	1	9.735	8	IGGGGLNGQF	26.2233	1.10072	32.1427	1.93563	43.127	0.135765	62.59	0.711222		26.835	0.454079	32.103	1.46504	41.3385	0.351432	61.4693	1.74945		-0.611667	1.1907	0.0396667	2.42755	1.7885	0.376745	1.12067	1.88849		-0.0486667	0.0954847	0.00333333	0.194197	0.143	0.0523355	0.0896667	0.151137		0.450071	0.977808	0.0219766	0.388658		N	N	N
222	236	2	11.495	13	IGGGGLNGQFAKTLL	12.1337	0.595184	15.609	1.2845	21.1267	0.194454	32.9423	0.616609		12.4037	0.352755	15.224	0.287522	20.2995	0.21991	31.885	1.02381		-0.27	0.691868	0.385	1.31629	0.827167	0.293552	1.05733	1.19515		-0.0353333	0.0897812	0.05	0.171152	0.107667	0.0333217	0.137333	0.155417		0.540971	0.659033	0.0667959	0.215704		N	N	N
222	250	5	12.5	26	IGGGGLNGQFAKTLLEEAEKHGIRLTPEE	10.358	0.53191	13.3457	1.29243	19.793	0.150614	32.503	0.701853		10.7043	0.339024	13.1993	0.340566	18.597	0.284257	31.532	1.4494		-0.346333	0.630766	0.146333	1.33655	1.196	0.321693	0.971	1.61039		-0.09	0.163559	0.0383333	0.347697	0.311	0.0854693	0.253	0.418629		0.403435	0.864258	0.0601091	0.374753		N	N	N
222	251	5	12.8	27	IGGGGLNGQFAKTLLEEAEKHGIRLTPEEL	9.66733	0.506535	12.6603	1.1895	19.1473	0.185969	31.7587	0.477102		10.0403	0.199575	12.2997	0.392271	17.8925	0.331633	30.4757	0.998467		-0.373	0.544433	0.360667	1.25251	1.25483	0.380217	1.283	1.1066		-0.101	0.147116	0.0973333	0.338496	0.338667	0.0968624	0.346333	0.298522		0.331302	0.659939	0.0878048	0.14225		N	N	N
222	262	4	11.725	38	IGGGGLNGQFAKTLLEEAEKHGIRLTPEELSQHSQRIQQSL	5.673	0.640403	8.06633	0.766123	13.2593	0.174655	25.0387	0.85024		6.04633	0.538369	7.44433	0.228968	11.68	0.76509	23.326	1.08232		-0.373333	0.836635	0.622	0.799607	1.57933	0.784772	1.71267	1.37634		-0.141333	0.317986	0.236667	0.303464	0.599833	0.298055	0.651333	0.52329		0.485543	0.291883	0.200178	0.101209		N	N	N
232	236	1	7.64	3	AKTLL	0.406333	0.394335	0.393333	0.0650718	0.648333	0.228395	1.82533	0.13102		0.306667	0.313449	0.552667	0.21405	0.511	0.111723	1.63	0.391777		0.0996667	0.503737	-0.159333	0.223722	0.137333	0.254257	0.195333	0.413105		0.003	0.014922	-0.00466667	0.006733	0.00416667	0.00677003	0.006	0.0121106		0.746067	0.339686	0.391215	0.467132		N	N	N
232	238	1	8.125	5	AKTLLEE	1.50467	1.38134	0.569333	0.519078	0.85	0.156978	2.59133	1.29985		0.422	0.360104	0.866667	0.652836	0.403	0.291328	1.84233	1.18109		1.08267	1.4275	-0.297333	0.834048	0.447	0.330929	0.749	1.7563		0.054	0.071419	-0.015	0.0417572	0.0223333	0.016563	0.0373333	0.0876052		0.307274	0.569043	0.223187	0.501704		N	N	N
232	251	4	11	17	AKTLLEEAEKHGIRLTPEEL	9.56267	0.628945	12.1847	1.09762	19.6693	0.537401	32.6417	0.80582		9.411	0.373538	11.5713	0.509637	17.9125	0.381131	31.1693	1.55674		0.151667	0.731508	0.613333	1.21017	1.75683	0.658833	1.47233	1.75294		0.026	0.124297	0.104667	0.205909	0.299	0.093397	0.250333	0.297992		0.739404	0.446964	0.0276414	0.241781		N	N	N
232	262	5	10.175	28	AKTLLEEAEKHGIRLTPEELSQHSQRIQQSL	4.51067	0.426852	5.78433	0.330214	10.9823	1.19006	23.4097	0.875364		4.31	0.330365	5.66067	0.194415	9.3675	0.092631	20.5883	1.21155		0.200667	0.539762	0.123667	0.383195	1.61483	1.19366	2.82133	1.49469		0.056	0.150645	0.0346667	0.107006	0.452333	0.292151	0.79	0.418055		0.556809	0.611311	0.113123	0.0352232		N	N	N
232	263	5	10.545	29	AKTLLEEAEKHGIRLTPEELSQHSQRIQQSLL	4.259	0.302263	5.519	0.466376	10.885	0.151321	22.643	0.80158		4.10033	0.19695	5.29367	0.0737925	9.0405	0.0799031	20.1553	1.0198		0.158667	0.360766	0.225333	0.472178	1.8445	0.171121	2.48767	1.29712		0.046	0.104833	0.065	0.13694	0.534667	0.0434319	0.721667	0.376285		0.496139	0.493802	0.000277796	0.0318167		N	N	N
236	251	4	9.08	13	LEEAEKHGIRLTPEEL	11.136	0.520349	13.869	0.969238	22.1377	0.534573	34.0323	0.596188		10.6287	0.390236	12.7843	0.229068	18.969	0.145664	32.0247	0.885206		0.507333	0.650421	1.08467	0.995939	3.16867	0.554063	2.00767	1.06725		0.0663333	0.0843998	0.140667	0.129377	0.412	0.0679264	0.261	0.138808		0.250282	0.18766	0.00456088	0.0377881		N	N	N
237	250	2	6.725	11	EEAEKHGIRLTPEE	14.258	0.743118	18.3853	0.478584	29.0967	0.917825	42.4953	0.635813		13.8333	0.212768	17.429	1.04717	26.329	0.823072	40.158	0.690244		0.424667	0.772978	0.956333	1.15135	2.76767	1.23282	2.33733	0.938454		0.047	0.0850568	0.105	0.126494	0.304667	0.122124	0.257	0.103299		0.427008	0.251707	0.0581552	0.0127411		N	N	N
237	262	4	8.55	23	EEAEKHGIRLTPEELSQHSQRIQQSL	4.806	0.251165	6.245	0.271369	12.008	0.0601041	23.641	0.273512		4.54267	0.170942	5.84267	0.286282	9.4155	0.0572756	20.4913	0.780686		0.263333	0.303818	0.402333	0.39446	2.5925	0.0830241	3.14967	0.827212		0.0606667	0.0700048	0.0926667	0.0902312	0.5965	0.0586473	0.724667	0.190273		0.217196	0.150121	0.00166913	0.0123978		N	N	N
237	263	5	9.295	24	EEAEKHGIRLTPEELSQHSQRIQQSLL	4.547	0.306511	5.80267	0.314583	11.5423	0.512652	22.4237	0.466886		4.276	0.208022	5.408	0.267438	8.6995	0.116673	19.3247	0.796443		0.271	0.370435	0.394667	0.412899	2.84283	0.525761	3.099	0.923203		0.0653333	0.0888219	0.0946667	0.0988602	0.682333	0.0957566	0.743667	0.221701		0.280281	0.174532	0.0027356	0.00823586		N	N	N
238	250	3	6.51	10	EAEKHGIRLTPEE	15.841	0.351399	20.901	0.469122	31.3567	0.735391	45.67	0.66151		15.4657	0.231651	18.966	0.966917	28.0645	1.42199	43.3447	0.757301		0.375333	0.420884	1.935	1.07471	3.29217	1.60089	2.32533	1.00553		0.0376667	0.041841	0.193667	0.107637	0.328833	0.152203	0.232667	0.100565		0.205126	0.0550613	0.162917	0.0166334		N	N	N
239	250	3	6.415	9	AEKHGIRLTPEE	17.0953	0.430049	22.0577	1.07281	34.5317	0.487904	48.2703	1.14163		16.7803	0.124508	20.5617	1.16401	30.5765	1.11228	45.5803	1.03521		0.315	0.44771	1.496	1.58298	3.95517	1.21458	2.69	1.5411		0.0286667	0.0402906	0.134667	0.142386	0.355667	0.105718	0.241667	0.13866		0.328029	0.177175	0.106135	0.0396848		N	N	N
239	262	4	8.36	21	AEKHGIRLTPEELSQHSQRIQQSL	5.04233	0.350571	6.63267	0.351361	12.8437	0.0367696	24.6447	0.282196		4.64067	0.109861	5.90433	0.341219	9.955	0.110309	21.2503	0.658693		0.401667	0.367382	0.728333	0.48978	2.88867	0.116276	3.39433	0.716597		0.084	0.0773218	0.152667	0.10306	0.6065	0.0487391	0.713	0.15074		0.179507	0.0623039	0.000261526	0.0054865		N	N	N
243	254	3	6.415	9	GIRLTPEELSQH	17.0943	0.430049	22.0577	1.07281	34.531	0.488611	48.27	1.14207		16.7793	0.124508	20.5613	1.16346	30.576	1.11299	45.58	1.03563		0.315	0.44771	1.49633	1.58258	3.955	1.21552	2.69	1.54171		0.0286667	0.0402906	0.134667	0.142386	0.355667	0.105718	0.242	0.138941		0.328029	0.177175	0.106135	0.039718		N	N	N
251	260	3	4.29	8	LSQHSQRIQQ	1.85533	0.211287	1.772	0.660694	2.05133	0.234759	3.63233	1.298		1.57333	0.412044	1.37533	0.433223	2.0115	0.48154	2.749	0.561185		0.282	0.463058	0.396667	0.790062	0.0398333	0.535717	0.883333	1.41412		0.0226667	0.0368872	0.0316667	0.0632719	0.003	0.0924067	0.0706667	0.113169		0.364647	0.442473	0.960483	0.366224		N	N	N
251	262	2	6.645	10	LSQHSQRIQQSL	0.761	0.0173494	1.02067	0.0684203	3.281	0.079196	8.86167	0.218532		0.783333	0.130929	1.081	0.219602	1.861	0.0735391	7.12167	0.269043		-0.0223333	0.132073	-0.0603333	0.230014	1.42	0.108074	1.74	0.346613		-0.002	0.0129486	-0.006	0.0232092	0.142	0.0143875	0.174333	0.0345881		0.813516	0.691944	0.000517974	0.00115071		N	N	N
251	263	2	8.41	11	LSQHSQRIQQSLL	0.544667	0.133665	1.268	0.309165	2.77367	0.165463	8.423	0.427302		0.601	0.0640937	0.461333	0.164385	1.509	0.379009	6.942	0.170115		-0.0563333	0.148237	0.806667	0.35015	1.26467	0.413553	1.481	0.45992		-0.006	0.0162788	0.089	0.0384144	0.139	0.0444072	0.162667	0.0505008		0.570899	0.02668	0.117811	0.0161684		N	N	N
252	262	2	6.26	9	SQHSQRIQQSL	0.908333	0.158153	1.02167	0.143959	3.612	0.195161	9.51367	0.168304		0.873333	0.107547	1.01967	0.0247049	2.024	0.17112	7.716	0.394711		0.035	0.191256	0.002	0.146064	1.588	0.259557	1.79767	0.429096		0.003	0.0170783	0.000333333	0.0132791	0.143	0.027	0.162	0.039047		0.778175	0.969102	0.00396181	0.00778879		N	N	N
252	263	2	8.185	10	SQHSQRIQQSLL	0.597	0.0233024	0.795333	0.17122	2.89833	0.24678	8.31233	0.457526		0.659667	0.176069	0.967	0.10024	1.8945	0.168999	6.67367	0.196963		-0.0626667	0.177604	-0.171667	0.198404	1.00383	0.2991	1.63867	0.498121		-0.00666667	0.0176824	-0.0173333	0.01974	0.100167	0.0239757	0.164	0.0495446		0.579172	0.219069	0.0135174	0.0138341		N	N	N
254	262	2	6.055	7	HSQRIQQSL	1.06467	0.170535	1.04533	0.0621316	4.11233	0.17607	11.635	0.298226		0.839667	0.0254231	0.977	0.153209	2.587	0.125865	9.45167	0.230261		0.225	0.17242	0.0683333	0.165328	1.52533	0.216431	2.18333	0.376775		0.0156667	0.0121518	0.00466667	0.0117615	0.106667	0.0208407	0.153	0.0265456		0.151219	0.549895	0.00405738	0.000793143		N	N	N
254	263	3	8.325	8	HSQRIQQSLL	0.172667	0.1475	2.266	0.10608	3.70367	0.0622254	9.631	0.45962		1.342	1.05563	1.345	0.177034	2.936	0.356382	7.96567	0.995812		-1.16933	1.06588	0.921	0.206383	0.767667	0.361773	1.66533	1.09676		-0.0933333	0.0854069	0.0736667	0.016207	0.061	0.0630952	0.133333	0.0877876		0.193969	0.00332469	0.210134	0.0834652		N	N	N
263	273	2	4.58	8	LRRAVKSPGKL	1.4	0.218089	3.77133	0.293371	12.584	0.0572756	26.068	1.06895		1.79167	0.206788	4.481	0.307225	12.753	0.118794	23.8067	0.487431		-0.391667	0.30054	-0.709667	0.424798	-0.169	0.131881	2.26133	1.17484		-0.0313333	0.0240693	-0.057	0.0342442	-0.0138333	0.022734	0.180667	0.0936945		0.0874813	0.0449519	0.388962	0.0494106		N	N	N
263	275	4	5.15	10	LRRAVKSPGKLVE	1.506	0.0981478	4.497	0.487008	16.6307	0.0806102	27.7597	0.756424		1.58467	0.108002	4.699	0.436481	15.058	0.164049	25.8047	0.640886		-0.0786667	0.145936	-0.202	0.653982	1.57267	0.182784	1.955	0.991419		-0.00833333	0.0146173	-0.02	0.0654039	0.1575	0.0298077	0.195667	0.0990724		0.379738	0.624719	0.00355514	0.0279589		N	N	N
263	276	4	7.42	11	LRRAVKSPGKLVEL	1.338	0.179368	4.15267	0.454023	15.4617	0.0834386	28.2497	0.213317		1.48833	0.00971253	4.329	0.407352	13.965	0.046669	24.8657	0.220749		-0.150333	0.179631	-0.176333	0.609978	1.49667	0.0956033	3.384	0.306977		-0.0163333	0.0196893	-0.0196667	0.0672656	0.1645	0.015346	0.372	0.0334614		0.286506	0.63947	0.000831428	4.35436e-05		N	N	N
263	285	4	9.97	19	LRRAVKSPGKLVELDTGVASPVF	19.7253	0.718361	22.36	1.26675	29.898	0.321734	40.2347	0.804725		6.57933	0.254323	18.761	1.18135	28.143	0.230517	35.9517	1.29716		13.146	0.762052	3.599	1.73212	1.755	0.395791	4.283	1.5265		2.498	0.144845	0.684	0.329267	0.334	0.12071	0.813333	0.289844		0.000296423	0.0229746	0.0230984	0.0128827		B	N	N
264	273	3	4.155	7	RRAVKSPGKL	1.54333	0.0735006	4.47433	0.344419	13.7763	0.00212132	25.946	0.572501		1.93833	0.188261	5.123	0.522162	13.908	0.0678823	24.4867	0.0300056		-0.395	0.202101	-0.648667	0.625522	-0.131667	0.0679154	1.45933	0.573286		-0.0283333	0.0140831	-0.0453333	0.0438938	-0.0095	0.0264481	0.102	0.04005		0.0498398	0.159729	0.594934	0.0473091		N	N	N
264	275	3	4.63	9	RRAVKSPGKLVE	1.604	0.0538609	4.76067	0.648575	17.975	0.207182	27.8567	0.660486		1.72033	0.30326	5.19367	0.432945	16.7445	0.656902	26.595	0.521558		-0.116333	0.308005	-0.433	0.779802	1.2305	0.6888	1.26167	0.841585		-0.0106667	0.0276285	-0.0393333	0.0699619	0.111	0.0767072	0.114	0.0757738		0.569095	0.392715	0.165614	0.062869		N	N	N
274	278	1	6.705	3	VELDT	42.1067	1.16929	43.9097	1.66994	48.2177	1.24451	66.8767	0.63572		23.204	2.13186	36.4757	3.28606	45.4635	2.32002	54.5147	0.78716		18.9027	2.43147	7.434	3.68604	2.75417	2.63273	12.362	1.01181		0.567333	0.0725971	0.222333	0.110604	0.0826667	0.0846069	0.371	0.0305068		0.000722386	0.0406886	0.303034	4.2348e-05		B	N	N
274	285	1	11.71	9	VELDTGVASPVF	41.012	1.80357	43.446	2.92976	46.7717	0.173241	58.4527	0.129326		13.106	0.646752	34.305	2.28258	45.192	0.0226274	52.2843	1.34071		27.906	1.91603	9.141	3.71399	1.57967	0.174713	6.16833	1.34694		2.51133	0.172326	0.822667	0.334474	0.142167	0.0126029	0.555	0.12104		0.000433982	0.0147534	0.00179097	0.0146725		B	S	N
276	285	1	11.01	7	LDTGVASPVF	45.022	2.28651	48.199	3.50795	50.506	0.212839	59.209	0.287522		12.1113	1.20319	37.4323	4.15888	49.462	0.147078	54.3177	1.67696		32.9107	2.58376	10.7667	5.44077	1.044	0.258713	4.89133	1.70143		2.304	0.180515	0.753333	0.381034	0.0731667	0.0201701	0.342333	0.118902		0.00019362	0.0278917	0.00989166	0.0337618		B	B	N
277	285	1	10.38	6	DTGVASPVF	40.827	2.41652	44.2867	2.09907	45.903	0.733977	55.3607	0.345451		13.2487	0.519042	34.798	1.47394	44.65	0.729734	50.2547	1.24383		27.5783	2.47163	9.48867	2.56488	1.253	1.035	5.106	1.29091		1.65433	0.148369	0.569333	0.153676	0.075	0.0536936	0.306333	0.0770238		0.00177091	0.00439864	0.194504	0.0138636		B	S	N
279	285	1	10.18	4	GVASPVF	36.141	1.67634	37.827	2.24306	41.1403	0.326683	55.1187	0.37525		10.0303	0.376173	30.5907	2.26941	39.1215	0.013435	47.097	1.1212		26.1107	1.71803	7.23633	3.19085	2.01883	0.326959	8.02167	1.18233		1.04433	0.0685687	0.289333	0.12788	0.0811667	0.0100416	0.320667	0.0472582		0.000879037	0.0172698	0.00478378	0.00327419		B	N	N
286	298	2	13.13	9	ARSFGFVPVVPGL	3.16133	0.378104	9.18767	0.940543	22.4517	0.0770746	26.264	0.146027		3.52133	0.265099	9.81833	1.0355	22.259	0.424264	26.1693	0.286832		-0.36	0.461779	-0.630667	1.39889	0.192667	0.431208	0.0946667	0.321864		-0.0323333	0.0415291	-0.0566667	0.125981	0.0176667	0.0533698	0.00833333	0.0289597		0.256505	0.479812	0.655211	0.652636		N	N	N
286	299	2	13.75	10	ARSFGFVPVVPGLM	4.44167	0.41666	12.8697	1.14841	30.1553	0.0968736	33.3923	0.0552298		5.14967	0.397242	14.0133	1.39774	30.0405	0.236881	33.3473	0.396114		-0.708	0.575679	-1.14367	1.80901	0.114833	0.255924	0.045	0.399946		-0.0706667	0.0575181	-0.114333	0.180948	0.0116667	0.0404393	0.00433333	0.0402658		0.100577	0.337389	0.678177	0.868751		N	N	N
287	299	2	13.575	9	RSFGFVPVVPGLM	4.06233	0.435617	14.103	1.3695	32.765	0.135765	36.3283	0.482966		4.62067	0.180423	14.6387	1.46465	33.1815	0.607405	36.6043	0.55588		-0.558333	0.471503	-0.535667	2.00518	-0.4165	0.622393	-0.276	0.736382		-0.0506667	0.0426185	-0.048	0.18034	-0.0378333	0.0856203	-0.025	0.0663827		0.142384	0.668848	0.541408	0.550429		N	N	N
300	310	1	8.925	8	WEESEVGPNVG	14.5867	0.721223	20.846	1.55787	35.6877	0.633568	48.0293	1.38529		14.952	1.37142	20.4887	1.6017	33.285	0.527502	47.2233	1.25305		-0.365333	1.5495	0.357333	2.23436	2.40267	0.824419	0.806	1.86793		-0.029	0.12421	0.0286667	0.178962	0.192	0.103494	0.064	0.149813		0.712846	0.795198	0.0571501	0.500778		N	N	N
300	313	2	12.13	11	WEESEVGPNVGVTF	8.32	0.474223	11.9387	1.16888	21.8757	0.026163	30.9083	0.0973465		8.71467	0.401886	12.0497	0.5762	21.028	0.0961665	30.1887	0.899379		-0.394667	0.62161	-0.111	1.30318	0.847667	0.0996619	0.719667	0.904632		-0.0433333	0.068291	-0.0123333	0.143533	0.0928333	0.0125233	0.0793333	0.0991985		0.335152	0.89139	0.0189215	0.29777		N	N	N
302	313	1	10.91	9	ESEVGPNVGVTF	2.52367	0.609952	5.63	0.31204	16.734	0.307591	26.5577	0.392148		2.82067	0.586967	5.80233	0.188245	15.9465	0.458912	25.612	1.12157		-0.297	0.846506	-0.172333	0.364425	0.7875	0.552461	0.945667	1.18815		-0.0266667	0.0761402	-0.0153333	0.0328228	0.071	0.0864928	0.085	0.107182		0.576887	0.472669	0.270738	0.280313		N	N	N
304	313	1	10.855	7	EVGPNVGVTF	2.973	0.722002	3.527	1.02926	10.6007	0.456084	21.3223	0.870047		2.52233	0.338278	3.515	0.340159	9.577	1.33219	19.9403	1.57873		0.450667	0.79732	0.012	1.08401	1.02367	1.4081	1.382	1.8026		0.0313333	0.0562613	0.001	0.07571	0.0723333	0.146432	0.097	0.126087		0.409767	0.983497	0.499194	0.271802		N	N	N
314	327	3	9.83	10	VHILKPEVTPYGNL	9.792	0.696963	13.2373	0.956758	23.339	0.319612	27.558	0.19832		10.251	0.139431	13.6757	0.74349	22.385	0.0749533	27.0313	0.603188		-0.459	0.710773	-0.438333	1.21168	0.954	0.328283	0.526667	0.634955		-0.046	0.071	-0.044	0.121085	0.0951667	0.0260928	0.0523333	0.0637391		0.371061	0.565171	0.0139327	0.269343		N	N	N
314	329	3	8.705	12	VHILKPEVTPYGNLNN	8.72267	0.357229	11.8087	0.72455	21.638	0.158392	29.1853	0.258196		9.14933	0.101106	12.3253	0.546943	20.7045	0.0205061	28.3823	0.433223		-0.426667	0.371261	-0.516667	0.90781	0.9335	0.159714	0.803	0.504329		-0.0513333	0.0448144	-0.062	0.108963	0.112167	0.0173445	0.0963333	0.0604428		0.167673	0.384078	0.0067737	0.0643663		N	N	N
314	330	3	8.69	13	VHILKPEVTPYGNLNNN	8.01	0.345258	11.0453	0.695497	20.143	0.00353553	27.5473	0.202505		8.438	0.182557	11.4303	0.59095	19.1855	0.00353553	26.7767	0.39485		-0.428	0.390551	-0.385	0.912655	0.9575	0.005	0.770667	0.443751		-0.0553333	0.0507477	-0.05	0.118802	0.124667	0.00288675	0.1	0.0579483		0.153987	0.507453	0.000178682	0.0590483		N	N	N
314	332	3	9.885	15	VHILKPEVTPYGNLNNNVM	6.92633	0.37842	9.42533	0.635541	17.087	0.129401	23.5317	0.129786		7.25367	0.1385	9.695	0.453162	16.208	0.00989949	22.797	0.448023		-0.327333	0.402969	-0.269667	0.780556	0.879	0.129779	0.734667	0.466443		-0.049	0.0604731	-0.0403333	0.117232	0.132	0.021	0.11	0.0702756		0.270327	0.586543	0.00796298	0.096516		N	N	N
314	333	3	10.53	16	VHILKPEVTPYGNLNNNVMM	6.57333	0.308627	8.85167	0.576642	15.932	0.135057	21.9857	0.11935		6.75167	0.131203	9.14233	0.533425	15.126	0.114551	21.228	0.484259		-0.178333	0.335358	-0.290667	0.785531	0.806	0.177095	0.757667	0.49875		-0.0283333	0.0535475	-0.0463333	0.126102	0.129	0.0252587	0.121	0.0794145		0.434116	0.559326	0.0126622	0.105687		N	N	N
328	333	1	7.965	4	NNNVMM	0.905333	0.038553	0.83	0.128105	0.864333	0.100409	0.818333	0.0898684		1.15733	0.459584	1.01267	0.376768	0.653	0.0381838	0.898667	0.13102		-0.252	0.461198	-0.182667	0.397951	0.211333	0.107424	-0.0803333	0.158879		-0.01	0.0186458	-0.00733333	0.0158535	0.00833333	0.00351188	-0.003	0.00616441		0.449871	0.493699	0.0317311	0.451118		N	N	N
333	346	2	6.98	10	MYTVAPSGAAPDKT	20.7187	0.802646	26.592	1.21765	35.5553	0.321734	49.1997	0.836435		21.9423	0.400612	26.637	1.13919	34.745	0.586899	47.4887	0.407363		-1.22367	0.897068	-0.045	1.66746	0.810333	0.6693	1.711	0.930359		-0.122333	0.0897348	-0.00466667	0.166521	0.0811667	0.0628875	0.171	0.0929408		0.101144	0.963623	0.27977	0.0526756		N	N	N
333	349	2	9.77	13	MYTVAPSGAAPDKTYSL	13.438	0.74634	19.1893	1.25136	32.9447	0.748826	49.6273	0.0650564		13.894	0.462462	19.165	0.89729	31.07	0.213546	46.9707	1.01342		-0.456	0.878006	0.0243333	1.53981	1.87467	0.77868	2.65667	1.01551		-0.0593333	0.114452	0.003	0.200077	0.243167	0.086642	0.345333	0.131925		0.429394	0.980647	0.0246647	0.0446256		N	N	N
333	350	2	9.34	14	MYTVAPSGAAPDKTYSLA	12.292	0.72527	17.7243	1.22524	31.0023	0.416486	49.174	0.422018		12.6523	0.40291	17.893	1.02556	29.122	0.0834386	46.31	1.07789		-0.360333	0.829671	-0.168667	1.5978	1.88033	0.424762	2.864	1.15756		-0.05	0.115897	-0.0236667	0.223773	0.263333	0.0438216	0.401	0.16178		0.507216	0.863832	0.00492783	0.0309522		N	N	N
334	346	2	5.995	9	YTVAPSGAAPDKT	23.2543	0.77504	30.006	1.4468	40.6437	0.0162635	56.4673	1.54481		24.601	0.278598	29.869	1.59002	38.853	0.937624	54.116	1.21119		-1.34667	0.823592	0.137	2.14975	1.79067	0.937765	2.35133	1.96302		-0.121	0.0745922	0.0123333	0.193518	0.161833	0.0841596	0.211667	0.177125		0.0826722	0.917463	0.224229	0.111244		N	N	N
334	349	2	9.19	12	YTVAPSGAAPDKTYSL	14.859	0.615892	21.2113	1.30741	36.6233	0.630739	54.9057	0.388163		15.6113	0.283451	21.425	1.22704	34.6065	0.0176777	51.6293	1.95302		-0.752333	0.677988	-0.213667	1.79303	2.01683	0.630987	3.27633	1.99122		-0.0906667	0.0813777	-0.0256667	0.215424	0.242167	0.065885	0.393	0.239116		0.155655	0.846622	0.0236256	0.0957446		N	N	N
334	350	3	8.73	13	YTVAPSGAAPDKTYSLA	13.41	0.653878	19.048	1.23942	32.7097	0.277186	50.8443	0.542499		13.8557	0.272913	19.1913	1.07891	30.911	0.019799	47.734	0.962641		-0.445667	0.708547	-0.143333	1.64322	1.79867	0.277892	3.11033	1.10498		-0.058	0.0919057	-0.0186667	0.213491	0.233833	0.0592185	0.404	0.14371		0.362762	0.887097	0.0205228	0.0145994		N	N	N
334	364	3	11.79	27	YTVAPSGAAPDKTYSLAYKTTIAGVIGAAAA	4.143	0.27074	6.294	0.494372	11.8463	0.156978	22.6677	0.635399		4.27067	0.191066	6.41	0.223859	11.003	0.164049	20.1343	0.596122		-0.127667	0.33137	-0.116	0.542694	0.843333	0.227055	2.53333	0.87126		-0.0343333	0.0892375	-0.0313333	0.14644	0.227667	0.0574746	0.684	0.235503		0.545597	0.737158	0.0275489	0.00741184		N	N	N
350	361	2	10.01	10	AYKTTIAGVIGA	2.119	0.247812	2.35167	0.310503	4.593	0.0975807	9.69433	2.03682		0.561	0.17685	1.95967	0.419568	4.183	1.53725	7.90033	1.09551		1.558	0.304445	0.392	0.521967	0.41	1.54034	1.794	2.31274		0.155667	0.0302875	0.039	0.0519808	0.0408333	0.210777	0.179	0.231294		0.0014471	0.268636	0.791773	0.270725		N	N	N
350	364	2	10.7	13	AYKTTIAGVIGAAAA	0.939667	0.186538	0.941333	0.0609289	1.27967	0.132229	4.53633	0.082282		0.948667	0.0328075	1.00367	0.0438444	1.2605	0.0176777	3.60367	0.038527		-0.009	0.189401	-0.0623333	0.0750644	0.0191667	0.133405	0.932667	0.0908552		-0.000666667	0.0244813	-0.00833333	0.00998332	0.00233333	0.0147083	0.121	0.0118181		0.966432	0.228338	0.808658	0.000532439		N	N	N
351	362	2	10.13	10	YKTTIAGVIGAA	1.69267	0.145898	1.99733	0.36156	3.87067	0.484368	7.86767	1.27005		0.742667	0.0825853	1.837	0.149923	3.2065	0.729027	6.231	0.753783		0.95	0.16765	0.160333	0.391411	0.664167	0.875267	1.63667	1.4769		0.095	0.0166032	0.016	0.0389187	0.0665	0.126773	0.163667	0.147815		0.00163706	0.533914	0.463851	0.143596		N	N	N
351	364	1	10.515	12	YKTTIAGVIGAAAA	0.819	0.266456	0.836333	0.159177	1.123	0.173948	2.85033	0.0450592		0.931	0.103769	0.969667	0.0228108	1.079	0.212132	2.44633	0.0973721		-0.112	0.285949	-0.133333	0.160803	0.044	0.274332	0.404	0.107292		-0.014	0.0343948	-0.016	0.0189649	0.00566667	0.030485	0.048	0.0131403		0.538801	0.27543	0.813265	0.00962602		N	N	N
351	378	3	11.67	24	YKTTIAGVIGAAAAYNDTPAGQQYPVQG	2.61767	0.13155	4.10267	0.337429	7.03333	0.128693	12.8547	0.140094		1.91767	0.10152	3.54667	0.134106	6.2025	0.184555	11.3343	0.328911		0.7	0.166168	0.556	0.363101	0.830833	0.224994	1.52033	0.357503		0.168333	0.040365	0.133333	0.0873308	0.1995	0.049684	0.364667	0.0853542		0.00252783	0.0892331	0.0650489	0.00723902		N	N	N
351	408	5	12.685	53	YKTTIAGVIGAAAAYNDTPAGQQYPVQGLRLPLLGGGIFRRNRSLESIGRANAEGTSL	6.63833	0.535399	9.73833	0.74559	16.5033	0.079196	28.2057	0.738393		6.59367	0.297593	9.552	0.383743	14.8455	0.152028	25.859	0.992775		0.0446667	0.612547	0.186333	0.838548	1.65783	0.171419	2.34667	1.23727		0.024	0.324094	0.0986667	0.444207	0.878667	0.246437	1.24367	0.655743		0.905744	0.726182	0.0134732	0.034148		N	N	N
357	364	1	6.645	6	GVIGAAAA	0.923333	0.412506	1.01733	0.806568	0.788	0.217789	0.933	0.714005		1.14933	0.244218	0.879	0.464178	0.716	0.039598	1.10967	0.963273		-0.226	0.479378	0.138333	0.930598	0.072	0.221359	-0.176667	1.19904		-0.0136667	0.0290574	0.00833333	0.0559851	0.004	0.033541	-0.0106667	0.0720578		0.470752	0.81226	0.855371	0.811398		N	N	N
362	378	2	7.87	13	AAAYNDTPAGQQYPVQG	4.362	0.313374	7.232	0.15883	12.6957	0.299813	21.6627	0.192864		3.15833	0.525575	6.36767	0.635731	11.063	0.115966	19.321	0.14344		1.20367	0.611909	0.864333	0.655272	1.63267	0.321459	2.34167	0.240357		0.156333	0.0792801	0.112	0.0851117	0.211833	0.0455942	0.304333	0.0311983		0.0367197	0.135927	0.00697818	0.000125136		N	N	N
362	389	3	14.325	23	AAAYNDTPAGQQYPVQGLRLPLLGGGIF	10.7283	0.58865	16.2203	1.14272	23.5157	0.066468	32.2043	0.42193		10.379	0.20608	15.738	0.705807	22.8655	0.0954594	29.9357	0.763631		0.349333	0.62368	0.482333	1.34312	0.650167	0.116321	2.26867	0.872444		0.0803333	0.143118	0.111	0.308708	0.149167	0.0245934	0.521333	0.200753		0.415886	0.573446	0.0364289	0.01895		N	N	N
362	408	5	11.86	42	AAAYNDTPAGQQYPVQGLRLPLLGGGIFRRNRSLESIGRANAEGTSL	8.64367	0.785999	12.674	1.02621	22.1127	0.681651	37.7563	0.519262		8.62867	0.317547	12.608	0.455494	19.411	0.236174	35.275	1.6548		0.015	0.847721	0.066	1.12275	2.70167	0.721406	2.48133	1.73436		0.00666667	0.356259	0.0276667	0.471667	1.13483	0.23587	1.04233	0.728123		0.976436	0.926006	0.00462749	0.110848		N	N	N
363	389	3	14.33	22	AAYNDTPAGQQYPVQGLRLPLLGGGIF	10.9433	0.824033	17.092	1.33616	24.7487	0.0311127	34.0103	0.464485		10.8133	0.0245832	16.389	0.874419	23.6425	0.140714	31.5067	0.777501		0.13	0.8244	0.703	1.59685	1.10617	0.144113	2.50367	0.905679		0.0283333	0.18155	0.154667	0.35094	0.2435	0.0362284	0.551	0.199541		0.812222	0.494085	0.0205406	0.01424		N	N	N
365	378	2	7.545	10	YNDTPAGQQYPVQG	5.19433	0.241183	8.613	0.557048	15.2753	0.20294	27.245	0.410249		3.33033	0.23871	7.43467	0.696975	13.81	0.046669	23.9863	0.169518		1.864	0.33934	1.17833	0.892232	1.46533	0.208237	3.25867	0.443892		0.186667	0.033665	0.118	0.089245	0.146667	0.0159478	0.326	0.0446057		0.000658915	0.0870254	0.00172078	0.00187791		N	N	N
365	381	2	11.01	13	YNDTPAGQQYPVQGLRL	4.18367	0.294458	6.74533	0.410064	11.8583	0.262337	21.3743	0.244074		2.71967	0.132613	5.83367	0.390039	10.5335	0.00636396	18.9057	0.42131		1.464	0.322942	0.911667	0.565935	1.32483	0.262414	2.46867	0.486903		0.190333	0.0420079	0.118333	0.0738015	0.171833	0.0244506	0.321	0.0634875		0.00573967	0.0500611	0.00662231	0.00243515		N	N	N
365	389	3	14.33	20	YNDTPAGQQYPVQGLRLPLLGGGIF	12.1677	0.574248	18.4823	1.29931	26.8133	0.0346482	36.4607	0.343209		11.8807	0.235037	17.769	0.832512	25.653	0.0480833	33.948	0.81436		0.287	0.620487	0.713333	1.54314	1.16033	0.0592663	2.51267	0.883728		0.0573333	0.124243	0.142667	0.308563	0.2325	0.0378484	0.502667	0.17656		0.489499	0.475296	0.00500114	0.0206279		N	N	N
365	395	5	12.205	26	YNDTPAGQQYPVQGLRLPLLGGGIFRRNRSL	12.1277	0.689686	18.3803	1.38364	27.1957	0.0183848	34.675	0.222344		11.9937	0.307607	17.987	0.767383	25.7835	0.150614	32.585	1.16419		0.134	0.755175	0.393333	1.58219	1.41217	0.151732	2.09	1.18523		0.0346667	0.196335	0.102333	0.411506	0.3675	0.0406387	0.543333	0.308311		0.781243	0.694663	0.0366559	0.0848955		N	N	N
365	401	5	11.82	32	YNDTPAGQQYPVQGLRLPLLGGGIFRRNRSLESIGRA	11.538	0.770629	16.7413	1.31407	25.8907	0.143543	38.2953	0.160594		11.7347	0.406952	16.459	0.770181	23.649	0.420021	35.607	1.54208		-0.196667	0.871481	0.282333	1.52314	2.24167	0.443872	2.68833	1.55042		-0.0633333	0.278547	0.0903333	0.48739	0.717	0.139007	0.860333	0.496307		0.719734	0.767867	0.0723829	0.0928802		N	N	N
366	389	2	14.295	19	NDTPAGQQYPVQGLRLPLLGGGIF	12.5333	0.689786	19.3637	1.70559	28.2273	0.18809	38.1667	0.305258		12.009	0.130158	18.4853	0.631811	27.134	0.418607	34.953	0.223672		0.524333	0.701958	0.878333	1.81885	1.09333	0.458923	3.21367	0.378433		0.0996667	0.133089	0.167	0.34542	0.207833	0.104684	0.610667	0.0722311		0.316673	0.473746	0.0963959	0.000222496		N	N	N
379	388	2	13.21	7	LRLPLLGGGI	20.906	1.70921	30.0047	3.41321	45.169	1.23037	56.7117	1.59471		23.2897	0.301929	30.8963	2.25018	46.8155	2.07394	53.5703	1.99747		-2.38367	1.73568	-0.891667	4.08819	-1.6465	2.41144	3.14133	2.55597		-0.166667	0.121616	-0.063	0.286311	-0.115333	0.281203	0.219667	0.17885		0.133576	0.725326	0.552553	0.103747		N	N	N
379	389	2	14.175	8	LRLPLLGGGIF	24.343	0.93176	36.2767	2.25774	49.7543	0.267286	59.2057	0.535892		25.4813	0.264455	35.8653	1.61793	48.5955	0.600334	57.2213	1.23206		-1.13833	0.968563	0.411333	2.77761	1.15883	0.657147	1.98433	1.34356		-0.091	0.0775285	0.033	0.222294	0.0923333	0.0757518	0.159333	0.107344		0.161343	0.811002	0.161538	0.0909821		N	N	N
382	389	1	13.595	6	PLLGGGIF	31.1167	1.27202	43.027	3.37526	50.5413	0.197283	59.8313	0.333421		32.8917	0.587131	42.589	1.44165	49.1735	0.416486	57.6953	1.20217		-1.775	1.40098	0.438	3.67025	1.36783	0.460848	2.136	1.24755		-0.106333	0.0843465	0.0263333	0.220285	0.0821667	0.0312223	0.128	0.0749177		0.122908	0.85055	0.0682937	0.082412		N	N	N
390	401	4	5.635	10	RRNRSLESIGRA	19.3013	0.727971	24.311	0.902989	33.1663	0.567807	55.3067	2.34727		20.6537	0.334241	24.1417	1.73763	30.603	2.67145	50.6947	1.4529		-1.35233	0.801036	0.169333	1.95825	2.56333	2.73113	4.612	2.76054		-0.135667	0.0803264	0.017	0.195792	0.256667	0.270273	0.461	0.275573		0.0663854	0.889989	0.401503	0.0550606		N	N	N
390	408	4	7.33	17	RRNRSLESIGRANAEGTSL	10.5723	0.547308	13.1107	0.343555	26.6653	0.205768	57.4953	0.972784		11.0557	0.13147	13.251	0.703121	26.019	2.08031	54.0647	0.989349		-0.483333	0.562877	-0.140333	0.782566	0.646333	2.09046	3.43067	1.38749		-0.082	0.0957949	-0.024	0.132981	0.11	0.355151	0.583	0.236104		0.263854	0.775687	0.736131	0.0128864		N	N	N
396	408	2	7.54	11	ESIGRANAEGTSL	1.13967	0.0160104	2.77267	0.721368	23.7903	1.5026	70.8877	0.869718		1.29	0.144855	2.922	0.565419	18.721	0.535987	65.1637	1.34906		-0.150333	0.145737	-0.149333	0.916554	5.06933	1.59534	5.724	1.60511		-0.0166667	0.0161658	-0.0163333	0.100803	0.557167	0.153538	0.629667	0.176616		0.213834	0.793697	0.0110289	0.00576427		N	N	N
397	408	2	7.17	10	SIGRANAEGTSL	1.64767	0.163586	4.101	0.671285	25.472	1.18794	69.327	0.853538		1.54533	0.507514	3.65067	0.367621	20.4475	0.591848	64.8717	1.6095		0.102333	0.533227	0.450333	0.765356	5.0245	1.32721	4.45533	1.82182		0.0106667	0.0532197	0.0446667	0.0764024	0.502333	0.136354	0.446	0.182275		0.756472	0.383826	0.00948987	0.0233597		N	N	N
402	408	1	6.65	5	NAEGTSL	1.622	0.179836	4.49933	0.277822	25.7953	2.71741	74.875	1.61326		1.757	0.061441	4.255	0.740032	19.8225	0.676701	67.424	1.02769		-0.135	0.190042	0.244333	0.790464	5.97283	2.8004	7.451	1.91279		-0.00666667	0.00939858	0.0116667	0.0395769	0.298667	0.120621	0.372667	0.0956678		0.328317	0.650283	0.0357205	0.00444349		N	N	N
409	417	2	9.455	6	AITRYGPNF	9.79333	0.265905	14.2903	1.01688	38.4423	0.973686	74.0063	0.403064		9.56033	0.322522	14.862	1.13917	35.626	0.321026	71.9893	1.61504		0.233	0.418002	-0.571667	1.52701	2.81633	1.02524	2.017	1.66457		0.0136667	0.0247319	-0.0343333	0.0920471	0.168833	0.0457256	0.121	0.0997681		0.394136	0.553834	0.00972523	0.156398		N	N	N
409	419	2	11.44	8	AITRYGPNFEL	6.457	0.389154	9.88267	0.874117	27.5083	0.957423	62.5507	0.233397		6.389	0.0591523	9.73667	0.601776	25.599	0.424264	59.3667	1.82275		0.068	0.393624	0.146	1.06123	1.90933	1.04721	3.184	1.83763		0.00566667	0.0318643	0.0113333	0.0851332	0.152667	0.0728583	0.254667	0.146919		0.786233	0.830326	0.041471	0.0917446		N	N	N
409	420	2	10.26	9	AITRYGPNFELQ	5.853	0.331299	9.151	0.793032	25.4197	0.484368	57.702	0.667262		5.954	0.240774	9.36233	0.385632	23.839	0.135765	54.4753	1.44058		-0.101	0.40955	-0.211333	0.881823	1.58067	0.503035	3.22667	1.58761		-0.009	0.0370405	-0.019	0.0792759	0.142167	0.0344795	0.290333	0.142791		0.697534	0.706806	0.00872336	0.0429413		N	N	N
409	421	2	11.265	10	AITRYGPNFELQY	5.44133	0.336708	7.964	0.733381	23.0567	0.713471	52.8117	0.684515		5.88967	0.337262	8.927	0.368949	20.5825	0.473054	48.8313	1.10342		-0.448333	0.476569	-0.963	0.820957	2.47417	0.85605	3.98033	1.2985		-0.045	0.0477703	-0.096	0.0819858	0.247167	0.0714481	0.398	0.129471		0.178116	0.13761	0.0191286	0.00974001		N	N	N
420	427	1	8.11	5	QYMYDPSN	3.62	0.394457	11.911	0.599065	33.0763	0.00424264	53.1237	0.281617		4.07667	0.532344	12.3807	1.45806	31.6835	0.191626	51.2273	1.28867		-0.456667	0.66256	-0.469667	1.57633	1.39283	0.191673	1.89633	1.31908		-0.0233333	0.033126	-0.0233333	0.0786342	0.0696667	0.0175024	0.0946667	0.066169		0.294346	0.647055	0.00841634	0.120549		N	N	N
421	427	1	7.86	4	YMYDPSN	4.45033	0.0685298	14.631	1.38677	39.0667	0.0516188	58.467	0.263699		4.555	0.258374	15.4447	1.75439	38.54	0.799031	56.9247	1.16553		-0.104667	0.267308	-0.813667	2.23629	0.526667	0.800696	1.54233	1.19499		-0.004	0.0107703	-0.0326667	0.0896065	0.0211667	0.0372671	0.0616667	0.0475745		0.579325	0.563895	0.511947	0.142846		N	N	N
421	430	2	10.33	7	YMYDPSNAAL	4.08333	0.6425	11.166	1.23275	38.2643	4.64852	64.9317	0.559112		3.629	0.425323	11.645	0.231307	32.848	0.786303	62.6	1.16469		0.454333	0.770523	-0.479	1.25426	5.41633	4.71455	2.33167	1.29194		0.0316667	0.0539197	-0.0333333	0.0877971	0.379333	0.284869	0.163333	0.0901573		0.374159	0.574497	0.136764	0.0545622		N	N	N
422	427	1	5.91	3	MYDPSN	6.06833	0.776925	20.31	2.41353	52.237	0.242538	63.3867	1.4777		6.90033	0.747251	21.053	2.20254	50.422	0.882469	60.107	1.97542		-0.832	1.07796	-0.743	3.26746	1.815	0.915192	3.27967	2.46696		-0.025	0.0323883	-0.022	0.0980646	0.0548333	0.029763	0.098	0.0737066		0.252405	0.71756	0.16336	0.0879296		N	N	N
422	430	1	9.235	6	MYDPSNAAL	3.617	0.480547	13.1407	1.29534	42.7637	1.22895	68.374	0.795766		3.80633	0.257574	13.2747	1.35369	39.3215	0.129401	65.6753	2.15214		-0.189333	0.545224	-0.134	1.8736	3.44217	1.23575	2.69867	2.29454		-0.0116667	0.0328075	-0.008	0.11207	0.206167	0.0542295	0.161667	0.137432		0.580454	0.907575	0.0193008	0.151034		N	N	N
422	434	2	9.27	10	MYDPSNAALHGLQ	2.08967	0.366082	7.74333	1.11868	33.9153	0.294864	66.5243	1.80558		1.82867	0.974095	7.92533	1.3223	27.34	0.271529	62.4627	1.75474		0.261	1.04061	-0.182	1.73203	6.57533	0.40084	4.06167	2.51778		0.0263333	0.103944	-0.0183333	0.173342	0.657333	0.0705644	0.406333	0.252053		0.695208	0.863801	0.000856745	0.0492384		N	N	S
422	435	2	9.425	11	MYDPSNAALHGLQE	1.95	0.185502	7.015	0.61154	31.2417	3.26683	63.5923	0.793941		2.08267	0.238685	8.06433	1.0435	25.7355	0.731856	59.004	2.06836		-0.132667	0.302293	-1.04933	1.20949	5.50617	3.34781	4.58833	2.21551		-0.0143333	0.0331109	-0.115333	0.133414	0.605667	0.286242	0.504333	0.243861		0.497575	0.22477	0.0504182	0.0475493		N	N	N
422	439	2	10.425	15	MYDPSNAALHGLQEAEST	1.65033	0.383985	7.43733	1.30066	41.125	0.297692	74.7087	1.40349		2.19733	0.164846	7.81267	0.916674	33.297	2.57528	70.7483	2.50383		-0.547	0.417874	-0.375333	1.59123	7.828	2.59243	3.96033	2.87036		-0.0816667	0.0627907	-0.0563333	0.238854	1.17417	0.428447	0.594	0.430273		0.119254	0.706051	0.109121	0.0926312		N	N	N
422	441	3	13.075	17	MYDPSNAALHGLQEAESTYL	1.81967	0.131554	6.97633	0.999933	40.4927	0.0749533	71.7873	0.387835		1.85367	0.263411	7.029	1.22749	35.1135	1.11228	68.5937	2.84505		-0.034	0.294434	-0.0526667	1.58322	5.37917	1.1148	3.19367	2.87136		-0.00566667	0.0499333	-0.009	0.269331	0.914167	0.209623	0.542667	0.488046		0.856978	0.95673	0.05988	0.189381		N	N	N
428	438	2	7.085	9	AALHGLQEAES	0.765	0.289487	3.23667	0.519217	27.1213	0.0841457	64.7773	0.378281		1.20933	0.188598	3.541	0.874562	20.725	1.00833	59.1953	2.12781		-0.444333	0.345503	-0.304333	1.01708	6.39633	1.01184	5.582	2.16117		-0.0396667	0.0307463	-0.0273333	0.0916824	0.576	0.120686	0.502667	0.194163		0.0998316	0.63859	0.0174406	0.0412859		N	N	S
428	441	2	10.955	12	AALHGLQEAESTYL	1.08167	0.218976	5.59	0.237072	35.6753	1.24946	66.7327	0.920565		1.296	0.0962341	6.35767	1.86667	30.1775	1.43613	62.8667	1.67733		-0.214333	0.239189	-0.767667	1.88166	5.49783	1.90358	3.866	1.91335		-0.0256667	0.0286938	-0.0923333	0.225954	0.66	0.206376	0.463333	0.229579		0.226627	0.550457	0.0631449	0.0374782		N	N	N
431	435	1	4.52	3	HGLQE	0.946	0.0626418	3.33	0.464514	20.8293	2.53427	67.3837	2.22498		1.26833	0.497377	3.209	0.9808	16.0665	0.153442	60.4313	2.3756		-0.322333	0.501307	0.121	1.08524	4.76283	2.53891	6.95233	3.25484		-0.00966667	0.0151107	0.00366667	0.0327159	0.143	0.0729178	0.208667	0.0975312		0.378744	0.859214	0.0758574	0.0208897		N	N	N
431	437	2	4.85	5	HGLQEAE	0.639333	0.187204	2.218	0.116529	19.0317	2.59508	51.4263	1.38295		0.924	0.555298	2.94867	0.969177	16.053	0.534573	47.553	1.27806		-0.284667	0.586005	-0.730667	0.976157	2.97867	2.64957	3.87333	1.88307		-0.014	0.029303	-0.0366667	0.0486552	0.148667	0.127257	0.194	0.0944122		0.480998	0.318897	0.168075	0.0238349		N	N	N
431	439	2	5.035	7	HGLQEAEST	1.12167	0.22303	6.59267	1.86222	36.017	1.871	72.674	1.68288		1.28767	0.0893103	6.585	1.87341	29.9345	1.42623	68.708	2.0169		-0.166	0.240247	0.00766667	2.6415	6.0825	2.35262	3.966	2.62678		-0.0113333	0.0167133	0.000666667	0.184745	0.4255	0.180481	0.277667	0.183779		0.335432	0.995312	0.0329556	0.0608626		N	N	S
431	441	1	9.57	9	HGLQEAESTYL	0.819667	0.127304	5.43633	1.04083	40.5587	2.10081	70.2753	0.547629		1.04633	0.260523	6.28633	1.33575	34.8195	1.44745	67.5583	1.61352		-0.226667	0.289963	-0.85	1.69339	5.73917	2.55118	2.717	1.70392		-0.0206667	0.0261661	-0.0766667	0.152353	0.516333	0.199008	0.244333	0.153534		0.26884	0.435351	0.0357134	0.088234		N	N	S
436	441	1	8.885	4	AESTYL	1.909	0.383159	12.7827	1.83545	58.4323	1.59948	74.1793	0.275827		2.079	0.247	12.529	2.19798	53.213	0.323855	73.1733	1.76999		-0.17	0.455873	0.253667	2.86356	5.21933	1.63193	1.006	1.79135		-0.00666667	0.0180924	0.0103333	0.114487	0.208833	0.0478627	0.0403333	0.072044		0.563406	0.883584	0.00962095	0.430211		N	N	N
442	446	1	7.32	3	ASMLD	29.8653	1.88835	53.3917	1.96606	68.956	0.228395	73.4873	0.662465		31.958	0.616596	54.5067	2.84648	68.823	1.19077	71.9867	1.21911		-2.09267	1.98646	-1.115	3.45945	0.133	1.21247	1.50067	1.38748		-0.0626667	0.0597104	-0.0333333	0.103505	0.00416667	0.0434262	0.0453333	0.0416333		0.187562	0.610226	0.90185	0.15303		N	N	N
[truncated: 1 more columns]

## Sheet: RalGAP Raw data
							0.3s						0.3s						0.3s						3s						3s						3s						30s						30s
State	Start	End	Sequence	Search RT	Charge	Max D	Start RT	End RT	#D	%D	Score	Conf	Start RT	End RT	#D	%D	Score	Conf	Start RT	End RT	#D	%D	Score	Conf	Start RT	End RT	#D	%D	Score	Conf	Start RT	End RT	#D	%D	Score	Conf	Start RT	End RT	#D	%D	Score	Conf	Start RT	End RT	#D	%D	Score	Conf	Start RT
R (Ralgap apo)	1766	1785	WSHPQFEKGGGSGGGSGGSA	7.26	3	17	7.03	7.43	7.657	45.043	0.9414	High	7.03	7.43	7.336	43.155	0.9232	High	7.03	7.43	7.789	45.818	0.9328	High	7.03	7.43	7.707	45.336	0.9365	High	7.03	7.43	7.75	45.588	0.9372	High							7.03	7.43	7.975	46.915	0.9321	High	7.03
R (Ralgap apo)	1772	1798	EKGGGSGGGSGGSAWSHPQFEKSGENL	8.96	4	24	8.61	9.01	8.294	34.559	0.9031	Medium	8.61	9.01	7.897	32.903	0.894	Medium	8.61	9.01	8.754	36.473	0.8873	Medium	8.62	9.01	8.659	36.077	0.8993	High	8.61	9.01	8.69	36.208	0.909	Medium							8.61	9.02	8.664	36.099	0.8599	Medium	8.61
R (Ralgap apo)	1786	1798	WSHPQFEKSGENL	9	3	10	8.68	9.08	4.045	40.452	0.9219	Medium	8.68	9.08	3.924	39.238	0.9343	High	8.68	9.08	4.312	43.118	0.9272	High	8.68	9.08	4.25	42.498	0.9383	High	8.68	9.08	4.272	42.717	0.9408	Medium							8.68	9.08	4.266	42.659	0.9285	High	8.68
R (Ralgap apo)	1813	1834	FYVAEGQEDKHSILTNTGGSQA	8.71	3	20	8.62	8.8	1.82	9.098	0.8775	Medium	8.61	8.8	1.791	8.957	0.9067	Medium	8.62	8.81	2.118	10.59	0.9068	Medium	8.62	8.8	3.475	17.376	0.9055	Medium	8.62	8.8	3.506	17.529	0.8823	Medium							8.62	8.81	6.631	33.153	0.8754	Medium	8.62
R (Ralgap apo)	1814	1826	YVAEGQEDKHSIL	7.99	2	11	7.79	8.19	0.744	6.759	0.9364	High	7.79	8.19	0.757	6.879	0.9349	High	7.79	8.19	0.861	7.831	0.9289	High	7.79	8.19	1.589	14.447	0.9287	High	7.79	8.19	1.616	14.691	0.9323	High							7.79	8.19	3.123	28.395	0.9261	High	7.79
R (Ralgap apo)	1814	1834	YVAEGQEDKHSILTNTGGSQA	7.31	3	19	7.02	7.43	2.109	11.101	0.9414	High	7.02	7.42	2.117	11.14	0.9401	High	7.03	7.42	2.394	12.599	0.9238	High	7.03	7.42	3.968	20.887	0.9314	High	7.02	7.43	3.977	20.933	0.9311	High							7.03	7.42	7.611	40.057	0.9375	High	7.02
R (Ralgap apo)	1815	1826	VAEGQEDKHSIL	7.28	3	10	7.11	7.51	0.768	7.679	0.9296	High	7.11	7.51	0.812	8.123	0.9068	High	7.11	7.51	0.889	8.894	0.9093	High	7.11	7.51	1.664	16.638	0.917	High	7.11	7.51	1.656	16.558	0.9271	High							7.11	7.51	3.169	31.691	0.8857	Medium	7.11
R (Ralgap apo)	1834	1838	AYEDF	9.57	1	3	9.36	9.64	0.055	1.819	0.9007	Medium	9.35	9.65	0.04	1.348	0.8923	Medium	9.36	9.65	0.04	1.342	0.8972	Medium	9.35	9.64	0.04	1.337	0.8922	Medium	9.36	9.64	0.05	1.657	0.9023	Medium							9.36	9.64	0.058	1.936	0.8615	Medium	9.35
R (Ralgap apo)	1838	1844	FVAGLGW	13.21	1	5	12.9	13.26	0.705	14.106	0.902	Medium	12.9	13.26	0.698	13.956	0.8717	Medium	12.9	13.26	0.731	14.627	0.8885	Medium	12.9	13.26	0.884	17.671	0.8685	Medium	12.9	13.26	0.927	18.544	0.8809	Medium							12.9	13.26	1.507	30.148	0.8708	Medium	12.9
R (Ralgap apo)	1838	1871	FVAGLGWEVNLTNHSGFMGGLQKNKSTGLTTPYF	13.06	4	31	12.97	13.37	10.355	33.404	0.8838	Medium	12.97	13.37	9.914	31.979	0.8767	Medium	12.97	13.37	10.176	32.825	0.8529	Medium	12.97	13.37	11.193	36.107	0.8476	Medium	12.97	13.37	11.762	37.94	0.8336	Medium							12.97	13.37	12.849	41.449	0.839	Medium	12.97
R (Ralgap apo)	1839	1844	VAGLGW	11.74	1	4	11.57	11.87	0.66	16.499	0.8424	Medium	11.57	11.87	0.687	17.181	0.8884	Medium	11.57	11.88	0.755	18.867	0.8937	Medium	11.57	11.87	0.88	22.001	0.8847	Medium	11.57	11.87	0.936	23.405	0.8571	Medium							11.57	11.88	1.45	36.256	0.8667	Medium	11.57
R (Ralgap apo)	1839	1848	VAGLGWEVNL	13.36	2	8	13.12	13.49	1.878	23.472	0.9033	Medium	13.12	13.49	2.033	25.417	0.896	Medium	13.12	13.49	2.146	26.828	0.9004	Medium	13.12	13.49	3.057	38.214	0.8961	Medium	13.12	13.49	3.128	39.104	0.9262	Medium							13.12	13.49	4.333	54.167	0.8828	Medium	13.12
R (Ralgap apo)	1839	1854	VAGLGWEVNLTNHSGF	12.46	2	14	12.42	12.83	4.289	30.639	0.9281	High	12.42	12.83	4.407	31.48	0.9236	High	12.43	12.82	4.567	32.619	0.9129	High	12.42	12.82	5.422	38.727	0.9241	High	12.42	12.83	5.464	39.026	0.9261	High							12.43	12.82	6.747	48.193	0.9052	High	12.42
R (Ralgap apo)	1839	1871	VAGLGWEVNLTNHSGFMGGLQKNKSTGLTTPYF	12.61	4	30	12.42	12.81	11.061	36.87	0.9134	High	12.42	12.81	10.677	35.588	0.9075	High	12.41	12.82	11.257	37.522	0.8979	High	12.41	12.82	11.987	39.956	0.914	High	12.42	12.81	12.605	42.017	0.9049	High							12.41	12.81	13.529	45.096	0.8953	High	12.41
R (Ralgap apo)	1839	1877	VAGLGWEVNLTNHSGFMGGLQKNKSTGLTTPYFATSTVE	12.75	4	36	12.63	12.87	15.851	44.031	0.765	Medium	12.62	12.87	16.073	44.647	0.7053	Medium	12.62	12.87	16.752	46.535	0.7515	Medium	12.62	12.87	18.382	51.062	0.7333	Medium	12.63	12.87	18.249	50.691	0.7679	Medium							12.62	12.87	19.527	54.243	0.7618	Medium	12.62
R (Ralgap apo)	1845	1871	EVNLTNHSGFMGGLQKNKSTGLTTPYF	11.12	4	24	11.04	11.38	10.958	45.659	0.8752	High	11.04	11.39	10.722	44.677	0.8288	Medium	11.05	11.39	11.419	47.577	0.8408	Medium	11.04	11.38	11.057	46.071	0.8685	High	11.04	11.38	11.291	47.047	0.8847	High							11.05	11.39	11.407	47.53	0.856	Medium	11.04
R (Ralgap apo)	1855	1877	MGGLQKNKSTGLTTPYFATSTVE	9.88	3	20	9.65	10.05	11.324	56.62	0.9267	High	9.65	10.04	11.141	55.705	0.9133	High	9.65	10.05	11.793	58.967	0.9163	High	9.65	10.05	12.009	60.045	0.9317	High	9.65	10.05	12.335	61.675	0.937	High							9.64	10.05	12.377	61.884	0.9244	High	9.65
R (Ralgap apo)	1876	1880	VEVIF	12.07	1	3	11.93	12.27	0.116	3.862	0.888	High	11.93	12.26	0.163	5.428	0.8744	High	11.93	12.26	0.157	5.217	0.8679	High	11.93	12.26	0.21	7	0.877	High	11.93	12.27	0.17	5.652	0.893	High							11.93	12.27	0.67	22.323	0.8849	Medium	11.93
R (Ralgap apo)	1876	1904	VEVIFHVSTRMPSDSDDSLTKKLRHLGND	9.9	5	26	9.5	9.9	1.242	4.778	0.8858	Medium	9.5	9.9	1.414	5.438	0.8806	Medium	9.5	9.9	1.602	6.162	0.8766	Medium	9.5	9.9	3.468	13.337	0.8808	Medium	9.5	9.9	3.299	12.688	0.8865	Medium							9.5	9.9	7.395	28.443	0.8718	Medium	9.5
R (Ralgap apo)	1878	1894	VIFHVSTRMPSDSDDSL	10	3	14	9.81	10.21	1.904	13.602	0.9324	High	9.81	10.21	1.929	13.778	0.9335	High	9.81	10.21	2.121	15.153	0.9326	High	9.81	10.21	2.88	20.569	0.93	High	9.81	10.21	2.832	20.229	0.9347	High							9.81	10.21	4.364	31.172	0.9202	High	9.81
R (Ralgap apo)	1878	1904	VIFHVSTRMPSDSDDSLTKKLRHLGND	9.27	4	24	9.11	9.51	1.319	5.495	0.9474	High	9.12	9.51	1.395	5.812	0.9408	High	9.12	9.51	1.687	7.03	0.9356	High	9.12	9.51	3.524	14.685	0.931	High	9.11	9.51	3.417	14.239	0.9353	High							9.12	9.51	7.581	31.587	0.9292	High	9.12
R (Ralgap apo)	1878	1906	VIFHVSTRMPSDSDDSLTKKLRHLGNDEV	9.7	5	26	9.5	9.9	1.242	4.778	0.8858	Medium	9.5	9.9	1.414	5.438	0.8806	Medium	9.5	9.9	1.602	6.162	0.8766	Medium	9.5	9.9	3.468	13.337	0.8808	Medium	9.5	9.9	3.299	12.688	0.8865	Medium							9.5	9.9	7.395	28.443	0.8718	Medium	9.5
R (Ralgap apo)	1881	1904	HVSTRMPSDSDDSLTKKLRHLGND	7.88	5	21	7.8	8.21	1.426	6.79	0.9491	High	7.81	8.2	1.492	7.104	0.9489	High	7.81	8.2	1.755	8.358	0.941	High	7.8	8.2	3.399	16.184	0.9429	High	7.8	8.21	3.31	15.763	0.9423	High							7.81	8.2	7.227	34.414	0.9222	High	7.8
R (Ralgap apo)	1905	1912	EVHIVWSE	10.32	2	6	10.17	10.39	0.059	0.987	0.9173	Medium	10.17	10.39	0.076	1.261	0.8863	Medium	10.17	10.39	0.067	1.125	0.8854	Medium	10.17	10.38	0.079	1.309	0.9024	Medium	10.17	10.39	0.057	0.943	0.9117	Medium							10.17	10.39	0.069	1.153	0.8494	Medium	10.17
R (Ralgap apo)	1905	1916	EVHIVWSEHTRD	8.22	3	10	7.95	8.35	0.507	5.073	0.9034	Medium	7.95	8.35	0.555	5.547	0.8839	Medium	7.95	8.35	0.622	6.215	0.8633	Medium	7.95	8.36	0.95	9.499	0.8609	High	7.95	8.35	0.897	8.966	0.9115	High							7.95	8.35	1.01	10.102	0.8851	Medium	7.95
R (Ralgap apo)	1917	1926	YRRGIIPTEF	10.26	3	7	10.11	10.51	2.28	32.568	0.9508	High	10.11	10.51	2.308	32.974	0.9438	High	10.12	10.51	2.487	35.525	0.9386	High	10.12	10.51	3.577	51.104	0.9127	High	10.11	10.51	3.627	51.811	0.9422	High							10.11	10.51	4.746	67.793	0.9184	High	10.12
R (Ralgap apo)	1917	1930	YRRGIIPTEFGDVL	12	3	11	11.86	12.23	1.872	17.019	0.8781	Medium	11.86	12.23	1.951	17.741	0.8795	Medium	11.87	12.23	2.069	18.806	0.8535	Medium	11.86	12.23	3.395	30.867	0.874	Medium	11.86	12.23	3.462	31.472	0.8841	Medium							11.87	12.24	4.76	43.276	0.8348	Medium	11.86
R (Ralgap apo)	1931	1940	IVIYPMKNHM	8.89	2	7	8.79	9.2	0.902	12.887	0.9279	High	8.8	9.19	0.864	12.343	0.9401	High	8.8	9.19	0.973	13.901	0.9338	High	8.8	9.19	0.988	14.113	0.9347	High	8.79	9.2	0.961	13.727	0.9383	High							8.8	9.2	1.006	14.365	0.924	High	8.8
R (Ralgap apo)	1931	1944	IVIYPMKNHMFSIQ	11.17	3	11	11.05	11.45	0.55	5.004	0.8949	Medium	11.04	11.45	0.496	4.506	0.9183	High	11.05	11.45	0.557	5.065	0.9136	High	11.05	11.45	0.585	5.32	0.932	High	11.05	11.45	0.611	5.552	0.9112	High							11.05	11.45	0.553	5.023	0.9233	High	11.05
R (Ralgap apo)	1941	1960	FSIQIMKKPEVPFFGPLFDG	14.14	3	15	13.96	14.36	1.423	9.488	0.925	High	13.96	14.36	1.561	10.404	0.9189	Medium	13.96	14.36	1.683	11.218	0.9134	Medium	13.97	14.36	2.872	19.144	0.8947	Medium	13.96	14.36	3.055	20.366	0.9035	Medium							13.96	14.36	4.721	31.472	0.8731	Medium	13.96
R (Ralgap apo)	1941	1961	FSIQIMKKPEVPFFGPLFDGA	14.1	3	16	13.95	14.34	1.548	9.672	0.9353	High	13.95	14.34	1.662	10.388	0.9378	High	13.95	14.33	1.788	11.175	0.9381	High	13.95	14.33	3.031	18.946	0.9415	High	13.95	14.34	3.146	19.66	0.9448	High							13.95	14.33	4.843	30.268	0.929	High	13.95
R (Ralgap apo)	1941	1971	FSIQIMKKPEVPFFGPLFDGAIVNGKVLPIM	14.15	4	25	13.98	14.38	2.066	8.263	0.9299	High	13.98	14.38	2.298	9.193	0.9365	High	13.98	14.38	2.471	9.886	0.9335	High	13.98	14.38	4.425	17.7	0.9322	High	13.98	14.38	4.618	18.471	0.9129	High							13.98	14.37	8.173	32.691	0.9214	High	13.98
R (Ralgap apo)	1945	1960	IMKKPEVPFFGPLFDG	14.15	3	11	13.78	14.18	1.333	12.115	0.9471	High	13.77	14.18	1.476	13.416	0.9522	High	13.78	14.17	1.552	14.112	0.9482	High	13.78	14.17	2.794	25.404	0.9455	High	13.77	14.18	2.942	26.747	0.9465	High							13.78	14.17	4.648	42.254	0.944	High	13.78
R (Ralgap apo)	1945	1961	IMKKPEVPFFGPLFDGA	13.83	3	12	13.94	14.01	1.471	12.259	0.9452	High	13.94	14.01	1.623	13.525	0.9409	High	13.94	14.01	1.735	14.455	0.9447	High	13.94	14.01	2.99	24.917	0.9416	High	13.94	14.01	3.135	26.129	0.9434	High							13.94	14.01	4.867	40.559	0.9347	High	13.94
R (Ralgap apo)	1945	1971	IMKKPEVPFFGPLFDGAIVNGKVLPIM	14.15	4	21	13.88	14.28	1.883	8.968	0.9372	High	13.88	14.28	2.112	10.06	0.9426	High	13.88	14.27	2.301	10.955	0.9383	High	13.88	14.28	4.284	20.399	0.9408	High	13.88	14.28	4.494	21.398	0.9334	High							13.88	14.27	8.006	38.124	0.9323	High	13.87
R (Ralgap apo)	1961	1971	AIVNGKVLPIM	10.77	2	8	10.55	10.95	0.614	7.677	0.9412	High	10.55	10.95	0.672	8.403	0.9396	High	10.55	10.95	0.746	9.325	0.9298	High	10.55	10.95	1.458	18.231	0.9314	High	10.55	10.95	1.524	19.051	0.9158	High							10.55	10.95	2.985	37.314	0.9324	High	10.55
R (Ralgap apo)	1962	1971	IVNGKVLPIM	10.55	2	7	10.32	10.72	0.587	8.388	0.9286	High	10.32	10.72	0.655	9.364	0.9165	High	10.32	10.72	0.73	10.43	0.9001	High	10.33	10.72	1.351	19.307	0.9134	High	10.32	10.72	1.405	20.068	0.9203	High							10.32	10.72	2.789	39.845	0.9073	High	10.33
R (Ralgap apo)	1972	1979	VRATAINA	5.51	2	6	5.35	5.76	0.072	1.208	0.9444	High	5.35	5.76	0.072	1.199	0.9506	High	5.36	5.75	0.076	1.272	0.9478	High	5.35	5.75	0.078	1.308	0.9488	High	5.35	5.76	0.075	1.248	0.9505	High							5.36	5.75	0.097	1.611	0.9387	High	5.35
R (Ralgap apo)	1973	1991	RATAINASRALKSLIPAAA	10.5	4	16	10.24	10.58	1.483	9.268	0.9018	Medium	10.24	10.58	1.562	9.76	0.9179	High	10.24	10.58	1.8	11.251	0.9203	High	10.23	10.58	2.915	18.217	0.9068	High	10.24	10.58	2.95	18.439	0.8892	Medium							10.24	10.58	4.483	28.017	0.8755	Medium	10.23
R (Ralgap apo)	1975	1991	TAINASRALKSLIPAAA	11.17	3	14	10.82	11.23	1.747	12.478	0.9332	High	10.82	11.22	1.802	12.873	0.9271	High	10.82	11.22	1.961	14.004	0.9173	High	10.82	11.22	3.221	23.01	0.9306	High	10.82	11.23	3.322	23.727	0.9414	High							10.82	11.22	4.905	35.039	0.9119	High	10.82
R (Ralgap apo)	1980	1991	SRALKSLIPAAA	8.89	3	9	8.65	9.05	1.635	18.165	0.9552	High	8.65	9.05	1.707	18.972	0.9529	High	8.65	9.05	1.884	20.929	0.9508	High	8.65	9.05	3.08	34.218	0.9519	High	8.65	9.05	3.187	35.415	0.9627	High							8.65	9.05	4.677	51.965	0.9244	High	8.65
RM ( Ralgap maf1	1766	1785	WSHPQFEKGGGSGGGSGGSA	7.26	3	17	7.03	7.43	7.67	45.119	0.9394	High	7.03	7.43	7.723	45.429	0.9501	High	7.03	7.43	7.433	43.724	0.9474	High	7.03	7.43	7.352	43.248	0.9477	High	7.03	7.43	8.065	47.444	0.9347	High	7.03	7.43	7.497	44.099	0.9416	High	7.03	7.43	8.096	47.625	0.9437	High	7.03
RM ( Ralgap maf1	1772	1798	EKGGGSGGGSGGSAWSHPQFEKSGENL	8.96	4	24	8.61	9.01	8.371	34.878	0.8089	Medium	8.61	9.01	8.368	34.867	0.8659	Medium	8.61	9.02	8.639	35.998	0.8628	Medium	8.61	9.01	8.571	35.71	0.8336	Medium	8.61	9.01	9.009	37.536	0.8298	Medium	8.61	9.01	8.498	35.408	0.8495	Medium	8.61	9.01	8.676	36.149	0.854	Medium	8.61
RM ( Ralgap maf1	1786	1798	WSHPQFEKSGENL	9	3	10	8.68	9.07	4.128	41.285	0.9144	Medium	8.67	9.08	4.036	40.356	0.9427	Medium	8.68	9.08	4.168	41.68	0.9406	Medium	8.68	9.08	4.188	41.885	0.9376	Medium	8.68	9.08	4.394	43.944	0.936	High	8.68	9.08	4.133	41.334	0.9392	Medium	8.68	9.08	4.246	42.461	0.9328	High	8.68
RM ( Ralgap maf1	1813	1834	FYVAEGQEDKHSILTNTGGSQA	8.71	3	20	8.62	8.81	1.89	9.449	0.9091	Medium	8.62	8.8	1.863	9.316	0.8871	Medium	8.62	8.81	1.937	9.686	0.9254	Medium	8.62	8.8	3.337	16.684	0.8974	Medium	8.62	8.8	3.821	19.104	0.9161	Medium	8.62	8.8	3.375	16.873	0.8836	Medium	8.62	8.8	6.094	30.47	0.88	Medium	8.61
RM ( Ralgap maf1	1814	1826	YVAEGQEDKHSIL	7.99	2	11	7.79	8.19	0.708	6.434	0.9257	High	7.79	8.19	0.728	6.621	0.9456	High	7.79	8.19	0.729	6.631	0.9327	High	7.79	8.19	1.458	13.255	0.9311	High	7.79	8.19	1.684	15.312	0.9316	High	7.79	8.19	1.517	13.788	0.9326	High	7.79	8.19	2.652	24.112	0.9286	High	7.79
RM ( Ralgap maf1	1814	1834	YVAEGQEDKHSILTNTGGSQA	7.31	3	19	7.03	7.42	2.216	11.664	0.94	High	7.02	7.43	2.284	12.02	0.9384	High	7.03	7.42	2.223	11.698	0.9342	High	7.02	7.42	3.855	20.288	0.9352	High	7.03	7.42	4.457	23.458	0.9238	High	7.02	7.43	3.9	20.525	0.935	High	7.02	7.43	7.043	37.068	0.9423	High	7.02
RM ( Ralgap maf1	1815	1826	VAEGQEDKHSIL	7.28	3	10	7.11	7.51	0.757	7.571	0.9094	High	7.11	7.51	0.791	7.911	0.9389	High	7.11	7.51	0.771	7.712	0.9298	High	7.11	7.51	1.51	15.102	0.9381	High	7.11	7.51	1.796	17.961	0.909	High	7.11	7.51	1.601	16.007	0.9231	High	7.11	7.51	2.815	28.147	0.9101	High	7.11
RM ( Ralgap maf1	1834	1838	AYEDF	9.57	1	3	9.36	9.64	0.11	3.656	0.7867	Medium	9.35	9.64	0.061	2.044	0.7864	Medium	9.36	9.64	0.031	1.043	0.8016	Medium	9.35	9.64	0.093	3.105	0.8034	Medium	9.36	9.64	0.074	2.481	0.7917	Medium	9.35	9.64	0.089	2.962	0.8093	Medium	9.36	9.64	0.129	4.295	0.7782	Medium	9.35
RM ( Ralgap maf1	1838	1844	FVAGLGW	13.21	1	5	12.9	13.26	0.714	14.277	0.8768	Medium	12.9	13.26	0.708	14.17	0.8925	Medium	12.91	13.26	0.721	14.425	0.8856	Medium	12.9	13.26	0.888	17.767	0.8985	Medium	12.9	13.27	0.966	19.327	0.8743	Medium	12.9	13.26	0.902	18.036	0.885	Medium	12.9	13.26	1.423	28.451	0.8452	Medium	12.9
RM ( Ralgap maf1	1838	1871	FVAGLGWEVNLTNHSGFMGGLQKNKSTGLTTPYF	13.06	4	31	12.97	13.37	11.061	35.679	0.8492	Medium	12.97	13.37	10.619	34.255	0.8645	Medium	12.97	13.37	10.823	34.914	0.8821	High	12.97	13.37	11.844	38.207	0.8766	Medium	12.97	13.37	12.281	39.616	0.8955	High	12.97	13.37	11.813	38.108	0.8408	Medium	12.97	13.37	13.246	42.731	0.8803	Medium	12.97
RM ( Ralgap maf1	1839	1844	VAGLGW	11.74	1	4	11.57	11.88	0.705	17.618	0.8905	Medium	11.57	11.87	0.683	17.074	0.8423	Medium	11.57	11.87	0.741	18.518	0.8504	Medium	11.57	11.87	0.869	21.733	0.8984	Medium	11.57	11.87	0.955	23.865	0.9038	Medium	11.57	11.87	0.893	22.316	0.9054	Medium	11.57	11.87	1.414	35.344	0.8928	Medium	11.57
RM ( Ralgap maf1	1839	1848	VAGLGWEVNL	13.36	2	8	13.12	13.49	2.17	27.126	0.9019	Medium	13.12	13.49	2.152	26.899	0.94	Medium	13.12	13.48	2.191	27.382	0.9227	Medium	13.12	13.49	3.05	38.127	0.9095	Medium	13.12	13.49	3.368	42.104	0.9205	Medium	13.12	13.49	3.2	40.001	0.9185	Medium	13.12	13.49	4.281	53.51	0.9041	Medium	13.12
RM ( Ralgap maf1	1839	1854	VAGLGWEVNLTNHSGF	12.46	2	14	12.43	12.82	4.623	33.019	0.8954	High	12.42	12.83	4.518	32.273	0.9159	High	12.43	12.82	4.659	33.281	0.9115	High	12.42	12.83	5.565	39.748	0.9175	High	12.43	12.83	5.951	42.51	0.9061	High	12.42	12.82	5.64	40.288	0.9094	High	12.43	12.83	6.855	48.964	0.8789	Medium	12.43
RM ( Ralgap maf1	1839	1871	VAGLGWEVNLTNHSGFMGGLQKNKSTGLTTPYF	12.61	4	30	12.41	12.81	11.883	39.611	0.8767	High	12.41	12.82	11.645	38.816	0.8906	High	12.41	12.81	11.807	39.356	0.8854	High	12.41	12.82	12.476	41.586	0.9019	High	12.41	12.81	13.009	43.363	0.8946	High	12.41	12.82	12.615	42.051	0.8807	High	12.42	12.81	14.042	46.807	0.8829	High	12.41
RM ( Ralgap maf1	1839	1877	VAGLGWEVNLTNHSGFMGGLQKNKSTGLTTPYFATSTVE	12.75	4	36	12.63	12.87	16.838	46.771	0.7111	Medium	12.62	12.87	16.753	46.535	0.695	Medium	12.63	12.87	16.719	46.44	0.721	Medium	12.62	12.87	18.415	51.153	0.707	Medium	12.63	12.87	18.668	51.857	0.7618	Medium	12.62	12.87	18.262	50.726	0.7308	Medium	12.63	12.87	19.479	54.109	0.7635	Medium	12.62
RM ( Ralgap maf1	1845	1871	EVNLTNHSGFMGGLQKNKSTGLTTPYF	11.12	4	24	11.05	11.39	11.271	46.964	0.8274	Medium	11.04	11.38	10.915	45.479	0.8324	Medium	11.04	11.39	11.211	46.714	0.8182	Medium	11.04	11.38	10.921	45.504	0.8477	Medium	11.04	11.39	11.245	46.854	0.8301	Medium	11.04	11.38	11.15	46.459	0.8437	Medium	11.04	11.39	11.229	46.788	0.7651	Medium	11.05
RM ( Ralgap maf1	1855	1877	MGGLQKNKSTGLTTPYFATSTVE	9.88	3	20	9.64	10.05	11.614	58.071	0.8936	Medium	9.65	10.05	11.289	56.445	0.8983	Medium	9.64	10.05	11.619	58.097	0.8826	Medium	9.65	10.05	11.85	59.252	0.8966	Medium	9.64	10.05	12.325	61.626	0.8933	Medium	9.65	10.05	11.885	59.424	0.8845	Medium	9.65	10.04	12.257	61.283	0.867	Medium	9.65
RM ( Ralgap maf1	1876	1880	VEVIF	12.07	1	3	11.93	12.27	0.16	5.332	0.8758	High	11.93	12.26	0.115	3.823	0.8929	High	11.93	12.27	0.134	4.474	0.877	High	11.93	12.26	0.198	6.615	0.8818	High	11.93	12.27	0.226	7.545	0.8726	High	11.93	12.26	0.21	7.009	0.878	High	11.93	12.27	0.563	18.776	0.9008	High	11.94
RM ( Ralgap maf1	1876	1904	VEVIFHVSTRMPSDSDDSLTKKLRHLGND	9.9	5	26	9.5	9.9	1.382	5.314	0.8752	Medium	9.5	9.9	1.507	5.796	0.8881	Medium	9.5	9.9	1.604	6.17	0.8861	Medium	9.5	9.9	3.36	12.923	0.8812	Medium	9.5	9.9	3.891	14.967	0.8714	Medium	9.5	9.9	3.544	13.632	0.8891	Medium	9.5	9.9	6.811	26.197	0.8596	Medium	9.5
RM ( Ralgap maf1	1878	1894	VIFHVSTRMPSDSDDSL	10	3	14	9.81	10.21	2.091	14.933	0.9215	High	9.81	10.21	2.028	14.489	0.9424	High	9.81	10.21	2.165	15.464	0.9366	High	9.81	10.21	2.788	19.917	0.9381	High	9.81	10.21	3.047	21.761	0.9335	High	9.81	10.21	2.87	20.5	0.9384	High	9.81	10.21	4.073	29.095	0.9185	High	9.81
RM ( Ralgap maf1	1878	1904	VIFHVSTRMPSDSDDSLTKKLRHLGND	9.27	4	24	9.12	9.51	1.538	6.407	0.9409	High	9.11	9.51	1.529	6.37	0.9557	High	9.12	9.52	1.667	6.944	0.9422	High	9.12	9.51	3.41	14.207	0.942	High	9.12	9.52	4.011	16.712	0.9394	High	9.12	9.51	3.636	15.15	0.9407	High	9.11	9.51	6.802	28.343	0.9415	High	9.12
RM ( Ralgap maf1	1878	1906	VIFHVSTRMPSDSDDSLTKKLRHLGNDEV	9.7	5	26	9.5	9.9	1.382	5.314	0.8752	Medium	9.5	9.9	1.507	5.796	0.8881	Medium	9.5	9.9	1.604	6.17	0.8861	Medium	9.5	9.9	3.36	12.923	0.8812	Medium	9.5	9.9	3.891	14.967	0.8714	Medium	9.5	9.9	3.544	13.632	0.8891	Medium	9.5	9.9	6.811	26.197	0.8596	Medium	9.5
RM ( Ralgap maf1	1881	1904	HVSTRMPSDSDDSLTKKLRHLGND	7.88	5	21	7.81	8.2	1.611	7.673	0.943	High	7.8	8.21	1.71	8.142	0.95	High	7.81	8.21	1.699	8.09	0.9445	High	7.8	8.2	3.216	15.313	0.9381	High	7.81	8.21	3.794	18.068	0.9386	High	7.8	8.21	3.449	16.424	0.9403	High	7.8	8.21	6.531	31.101	0.9456	High	7.81
RM ( Ralgap maf1	1905	1912	EVHIVWSE	10.32	2	6	10.17	10.39	0.034	0.575	0.8798	Medium	10.17	10.39	0.05	0.834	0.9286	Medium	10.17	10.39	0.063	1.054	0.8888	Medium	10.17	10.38	0.075	1.247	0.9246	Medium	10.17	10.39	0.078	1.297	0.9154	Medium	10.17	10.38	0.085	1.411	0.9231	Medium	10.17	10.39	0.079	1.31	0.8738	Medium	10.17
RM ( Ralgap maf1	1905	1916	EVHIVWSEHTRD	8.22	3	10	7.95	8.35	0.517	5.17	0.7728	Medium	7.95	8.36	0.516	5.164	0.8977	Medium	7.95	8.35	0.538	5.379	0.8394	Medium	7.95	8.36	0.903	9.033	0.8116	Medium	7.95	8.35	1.072	10.722	0.8303	Medium	7.95	8.36	0.929	9.295	0.8238	Medium	7.95	8.36	1.037	10.366	0.7936	Medium	7.95
RM ( Ralgap maf1	1917	1926	YRRGIIPTEF	10.26	3	7	10.11	10.52	2.446	34.941	0.9213	High	10.11	10.51	2.443	34.895	0.9546	High	10.11	10.52	2.568	36.685	0.931	High	10.12	10.51	3.523	50.324	0.9529	High	10.11	10.52	3.857	55.099	0.9454	High	10.12	10.51	3.643	52.049	0.9444	High	10.11	10.51	4.658	66.545	0.934	High	10.12
RM ( Ralgap maf1	1917	1930	YRRGIIPTEFGDVL	12	3	11	11.87	12.24	1.998	18.163	0.8724	Medium	11.86	12.23	1.952	17.746	0.9264	Medium	11.87	12.24	2.033	18.484	0.9145	Medium	11.86	12.23	3.439	31.261	0.902	Medium	11.87	12.23	3.812	34.654	0.9154	Medium	11.86	12.23	3.578	32.523	0.887	Medium	11.86	12.23	4.667	42.428	0.8997	Medium	11.87
RM ( Ralgap maf1	1931	1940	IVIYPMKNHM	8.89	2	7	8.8	9.19	0.94	13.428	0.9247	High	8.79	9.2	0.922	13.172	0.9319	High	8.8	9.2	1.002	14.308	0.9218	High	8.8	9.19	0.999	14.269	0.9322	High	8.8	9.2	1.043	14.898	0.925	High	8.8	9.19	0.972	13.885	0.9309	High	8.79	9.2	1.045	14.935	0.9278	High	8.8
RM ( Ralgap maf1	1931	1944	IVIYPMKNHMFSIQ	11.17	3	11	11.05	11.45	0.558	5.07	0.8768	Medium	11.05	11.45	0.537	4.882	0.904	High	11.05	11.45	0.582	5.295	0.9014	Medium	11.05	11.45	0.606	5.511	0.9008	Medium	11.04	11.45	0.569	5.17	0.9271	High	11.05	11.45	0.565	5.134	0.9035	High	11.05	11.44	0.601	5.461	0.9317	High	11.05
RM ( Ralgap maf1	1941	1960	FSIQIMKKPEVPFFGPLFDG	14.14	3	15	13.96	14.36	2.176	14.507	0.9084	Medium	13.96	14.36	2.105	14.036	0.9231	High	13.96	14.36	2.129	14.192	0.9149	Medium	13.97	14.36	3.338	22.255	0.9092	Medium	13.96	14.36	3.654	24.363	0.8973	Medium	13.96	14.36	3.396	22.64	0.898	Medium	13.96	14.36	4.759	31.729	0.8652	Medium	13.97
RM ( Ralgap maf1	1941	1961	FSIQIMKKPEVPFFGPLFDGA	14.1	3	16	13.95	14.33	2.29	14.311	0.9365	High	13.95	14.34	2.209	13.806	0.9484	High	13.95	14.33	2.272	14.201	0.9479	High	13.95	14.33	3.454	21.588	0.943	High	13.94	14.33	3.797	23.728	0.9433	High	13.95	14.33	3.513	21.957	0.9425	High	13.94	14.33	4.888	30.551	0.9394	High	13.95
RM ( Ralgap maf1	1941	1971	FSIQIMKKPEVPFFGPLFDGAIVNGKVLPIM	14.15	4	25	13.98	14.37	3.154	12.618	0.9287	High	13.98	14.38	3.07	12.28	0.9499	High	13.98	14.37	3.123	12.492	0.9419	High	13.98	14.38	5.03	20.118	0.9378	High	13.98	14.37	5.566	22.262	0.9428	High	13.98	14.38	5.148	20.591	0.935	High	13.98	14.37	8.048	32.193	0.9312	High	13.98
RM ( Ralgap maf1	1945	1960	IMKKPEVPFFGPLFDG	14.15	3	11	13.78	14.18	2.066	18.786	0.9442	High	13.78	14.18	1.982	18.022	0.9462	High	13.78	14.18	2.033	18.485	0.9415	High	13.78	14.18	3.23	29.362	0.9463	High	13.78	14.18	3.563	32.391	0.945	High	13.78	14.17	3.305	30.043	0.9374	High	13.78	14.18	4.622	42.018	0.9484	High	13.78
RM ( Ralgap maf1	1945	1961	IMKKPEVPFFGPLFDGA	13.83	3	12	13.94	14.01	2.264	18.87	0.9379	High	13.94	14.01	2.183	18.194	0.9404	High	13.94	14	2.232	18.602	0.9403	High	13.94	14.01	3.425	28.545	0.9399	High	13.94	14	3.775	31.456	0.9353	High	13.94	14.01	3.493	29.11	0.9343	High	13.94	14	4.85	40.416	0.9452	High	13.94
RM ( Ralgap maf1	1945	1971	IMKKPEVPFFGPLFDGAIVNGKVLPIM	14.15	4	21	13.88	14.28	2.973	14.159	0.9255	High	13.87	14.28	2.887	13.748	0.9353	High	13.88	14.28	2.949	14.042	0.929	High	13.88	14.28	4.851	23.1	0.9274	High	13.88	14.28	5.389	25.66	0.9132	High	13.88	14.27	4.96	23.621	0.9095	High	13.88	14.28	7.839	37.327	0.912	High	13.88
RM ( Ralgap maf1	1961	1971	AIVNGKVLPIM	10.77	2	8	10.55	10.95	0.945	11.809	0.903	High	10.55	10.95	0.909	11.367	0.9212	High	10.55	10.95	0.941	11.767	0.9152	High	10.55	10.95	1.581	19.767	0.916	High	10.55	10.95	1.763	22.033	0.905	High	10.55	10.95	1.641	20.51	0.9113	High	10.55	10.95	3.002	37.522	0.9142	Medium	10.55
RM ( Ralgap maf1	1962	1971	IVNGKVLPIM	10.55	2	7	10.32	10.72	0.87	12.434	0.9001	High	10.33	10.72	0.861	12.3	0.926	High	10.32	10.73	0.896	12.804	0.8983	High	10.33	10.72	1.507	21.529	0.9065	High	10.32	10.73	1.689	24.123	0.8873	High	10.33	10.72	1.544	22.05	0.895	High	10.32	10.72	2.779	39.696	0.8925	High	10.33
RM ( Ralgap maf1	1972	1979	VRATAINA	5.51	2	6	5.36	5.75	0.084	1.406	0.9133	High	5.36	5.76	0.071	1.18	0.9511	High	5.36	5.75	0.086	1.44	0.9399	High	5.35	5.76	0.085	1.422	0.9507	High	5.36	5.75	0.087	1.454	0.9481	High	5.35	5.76	0.086	1.438	0.9415	High	5.35	5.76	0.079	1.318	0.9426	High	5.35
RM ( Ralgap maf1	1973	1991	RATAINASRALKSLIPAAA	10.5	4	16	10.24	10.58	1.816	11.348	0.8936	Medium	10.23	10.58	1.828	11.424	0.8954	Medium	10.24	10.58	1.877	11.734	0.9095	High	10.23	10.58	3.012	18.827	0.8801	Medium	10.24	10.58	3.506	21.911	0.8905	High	10.23	10.59	3.254	20.335	0.8871	Medium	10.24	10.58	4.402	27.513	0.8918	Medium	10.24
RM ( Ralgap maf1	1975	1991	TAINASRALKSLIPAAA	11.17	3	14	10.82	11.22	2.072	14.803	0.8908	Medium	10.82	11.22	2.107	15.053	0.9195	Medium	10.83	11.22	2.156	15.397	0.9	Medium	10.82	11.22	3.368	24.058	0.8851	Medium	10.82	11.22	3.893	27.808	0.9145	High	10.82	11.22	3.604	25.746	0.9066	High	10.82	11.22	4.875	34.824	0.9069	High	10.82
RM ( Ralgap maf1	1980	1991	SRALKSLIPAAA	8.89	3	9	8.65	9.05	1.994	22.158	0.9434	High	8.65	9.05	2.001	22.231	0.9592	High	8.65	9.05	2.058	22.871	0.9432	High	8.65	9.05	3.241	36.008	0.9599	High	8.65	9.05	3.75	41.668	0.9476	High	8.65	9.05	3.434	38.152	0.9532	High	8.65	9.05	4.65	51.671	0.9295	High	8.65
[truncated: 29 more columns]

## Sheet: RalGAP HDX data
Refers to data in Figure 3b																								RalGAP apo vs MAF1b complex
						RalGAP apo									RalGAP-Maf1 Complex									% D									# D									T-Test					Significant changes
Start	End	Charge	RT	Max D	Sequence	0.3	SD	3	SD	30	SD	300	SD		0.3	SD	3	SD	30	SD	300	SD		3	SD	30	SD	300	SD	3000	SD		3	SD	30	SD	300	SD	3000	SD		3	30	300	3000		3	30	300
1766	1785	3	7.23	17	WSHPQFEKGGGSGGGSGGSA	44.672	1.36972	45.462	0.178191	46.5883	0.178898	46.1387	0.557165		44.7573	0.908217	44.9303	2.21809	46.2475	1.94808	45.347	1.22359		-0.0853333	1.64347	0.531667	2.22524	0.340833	1.95628	0.791667	1.34447		-0.0146667	0.279509	0.0905	0.378058	0.058	0.357467	0.134667	0.22844		0.932578	0.718401	0.847212	0.38723		N	N	N
1772	1798	4	8.81	24	EKGGGSGGGSGGSAWSHPQFEKSGENL	34.645	1.78655	36.1425	0.092631	36.536	0.451134	35.8853	0.490231		35.2477	0.649831	36.218	1.15137	35.847	0.427092	36.3533	1.66451		-0.602667	1.90107	-0.0755	1.15509	0.689	0.621233	-0.468	1.7352		-0.144333	0.45624	-0.0181667	0.277241	0.165167	0.136912	-0.112333	0.416251		0.628507	0.919958	0.203667	0.680129		N	N	N
1786	1798	3	8.88	10	WSHPQFEKSGENL	40.936	1.98476	42.6075	0.154856	43.082	0.465983	42.486	0.638834		41.107	0.679711	42.3877	1.37569	42.2625	0.280721	42.9613	2.21254		-0.171	2.09793	0.219833	1.38438	0.8195	0.544008	-0.475333	2.30292		-0.017	0.209747	0.0226667	0.138464	0.0823333	0.0463717	-0.0476667	0.230611		0.899041	0.80315	0.0731111	0.750202		N	N	N
1813	1834	3	8.71	20	FYVAEGQEDKHSILTNTGGSQA	9.54833	0.90486	17.4525	0.108187	33.314	0.623668	40.1443	0.34971		9.48367	0.18742	17.5537	1.34595	28.9755	2.11354	40.161	1.83428		0.0646667	0.924066	-0.101167	1.35029	4.3385	2.20364	-0.0166667	1.86732		0.013	0.184837	-0.0205	0.270031	0.868	0.442667	-0.00333333	0.37337		0.913394	0.907364	0.193653	0.988982		N	N	N
1814	1826	2	7.99	11	YVAEGQEDKHSIL	7.15633	0.587351	14.569	0.172534	28.3853	0.611647	39.0487	0.661551		6.562	0.110964	14.1183	1.06755	23.688	0.599627	37.6567	1.31869		0.594333	0.597741	0.450667	1.0814	4.69733	0.856542	1.392	1.47533		0.0656667	0.0652125	0.0495	0.118767	0.516833	0.117191	0.153	0.162458		0.215197	0.542945	0.00623541	0.20271		N	N	N
1814	1834	3	7.225	19	YVAEGQEDKHSILTNTGGSQA	11.6133	0.853835	20.91	0.0325269	39.6297	0.219203	48.267	1.04017		11.794	0.196459	21.4237	1.76577	35.649	2.00677	47.7063	1.67427		-0.180667	0.876145	-0.513667	1.76606	3.98067	2.01871	0.560667	1.97108		-0.0343333	0.166539	-0.0981667	0.335391	0.756167	0.427765	0.106	0.374237		0.752263	0.662531	0.178434	0.654099		N	N	N
1815	1826	3	7.31	10	VAEGQEDKHSIL	8.232	0.61479	16.598	0.0565685	31.2783	0.484368	39.7343	1.08249		7.73133	0.170823	16.3567	1.46122	27.064	1.53159	38.705	0.989086		0.500667	0.638081	0.241333	1.46232	4.21433	1.60636	1.02933	1.46631		0.05	0.0635846	0.0243333	0.146227	0.4215	0.204537	0.103333	0.146532		0.290802	0.800262	0.0858302	0.289453		N	N	N
1834	1838	1	9.5	3	AYEDF	1.503	0.27368	1.497	0.226274	1.844	0.0381838	2.549	0.731736		2.24767	1.31835	2.84933	0.326901	2.8625	2.02586	2.225	0.260185		-0.744667	1.34646	-1.35233	0.397573	-1.0185	2.02622	0.324	0.776616		-0.0223333	0.0408085	-0.0403333	0.012261	-0.031	0.060918	0.00966667	0.0233952		0.435754	0.0146501	0.602242	0.535302		N	N	N
1838	1844	1	13.08	5	FVAGLGW	14.2297	0.352179	18.1075	0.617304	30.57	0.516188	42.103	0.848705		14.2907	0.128048	18.3767	0.833931	28.749	0.421436	39.7437	0.936607		-0.061	0.374735	-0.269167	1.03755	1.821	0.666377	2.35933	1.26394		-0.003	0.0185652	-0.0131667	0.0515154	0.0908333	0.0280505	0.118333	0.0632007		0.800698	0.711711	0.0331164	0.0319233		N	N	N
1838	1871	4	13.17	31	FVAGLGWEVNLTNHSGFMGGLQKNKSTGLTTPYF	32.736	0.716657	37.0235	1.29613	41.4747	0.783474	44.1287	1.47585		34.9493	0.712657	38.6437	0.843519	42.721	0.0141421	44.75	2.01218		-2.21333	1.01068	-1.62017	1.54644	-1.24633	0.783602	-0.621333	2.49539		-0.686	0.31326	-0.501833	0.479972	-0.385667	0.355599	-0.192	0.77377		0.0192198	0.290319	0.201046	0.69138		N	N	N
1839	1844	1	11.72	4	VAGLGW	17.5157	1.21896	22.703	0.992778	36.4817	0	51.18	0.846108		17.7367	0.729277	22.638	1.10187	35.6785	0.473054	49.551	1.53418		-0.221	1.42046	0.065	1.48315	0.803167	0.473054	1.629	1.75203		-0.009	0.0570409	0.00233333	0.0594755	0.0315	0.0246475	0.0653333	0.070138		0.801004	0.955553	0.198438	0.202259		N	N	N
1839	1848	2	13.305	8	VAGLGWEVNL	25.239	1.68507	38.659	0.629325	53.9287	0.259508	61.085	0.601052		27.1357	0.241645	40.0773	1.9896	53.348	0.229103	60.586	1.5089		-1.89667	1.7023	-1.41833	2.08676	0.580667	0.346168	0.499	1.62421		-0.152	0.135956	-0.1135	0.166819	0.0463333	0.0245017	0.0396667	0.129774		0.18727	0.34629	0.0998061	0.637827		N	N	N
1839	1854	2	12.625	14	VAGLGWEVNLTNHSGF	31.5793	0.993731	38.8765	0.211425	48.2793	0.185969	52.611	1.40912		32.8577	0.523008	40.8487	1.46387	48.785	0.253144	53.1917	2.24011		-1.27833	1.12296	-1.97217	1.47906	-0.505667	0.314112	-0.580667	2.64645		-0.179	0.157591	-0.275667	0.206815	-0.071	0.0414608	-0.0816667	0.370922		0.143064	0.141053	0.164774	0.725742		N	N	N
1839	1871	4	12.615	30	VAGLGWEVNLTNHSGFMGGLQKNKSTGLTTPYF	36.66	0.983953	40.9865	1.45735	45.4007	0.0855599	47.2043	0.878758		39.261	0.405925	42.3333	0.921529	46.3055	0.709228	47.7827	1.9377		-2.601	1.0644	-1.34683	1.72426	-0.904833	0.71437	-0.578333	2.12765		-0.78	0.319097	-0.404	0.51711	-0.271167	0.248511	-0.173	0.63835		0.03051	0.393529	0.286217	0.673013		N	N	N
1839	1877	4	12.75	36	VAGLGWEVNLTNHSGFMGGLQKNKSTGLTTPYFATSTVE	45.071	1.30474	50.8765	0.262337	54.166	0.345775	55.7287	0.636286		46.582	0.170432	51.2453	0.571125	54.247	0.195161	56.9103	2.06186		-1.511	1.31582	-0.368833	0.628494	-0.081	0.39705	-1.18167	2.15781		-0.544667	0.473404	-0.132833	0.225581	-0.0288333	0.153026	-0.425333	0.776841		0.180272	0.402633	0.776698	0.42911		N	N	N
1845	1871	4	11.21	24	EVNLTNHSGFMGGLQKNKSTGLTTPYF	45.971	1.47496	46.559	0.690136	47.3047	0.33234	47.4997	1.29414		46.3857	0.795084	46.2723	0.694088	46.644	0.203647	47.484	1.98853		-0.414667	1.67561	0.286667	0.978798	0.660667	0.389772	0.0156667	2.37256		-0.0993333	0.402488	0.0686667	0.234773	0.1585	0.0747763	0.004	0.569657		0.69728	0.689717	0.0559153	0.990969		N	N	N
1855	1877	3	9.85	20	MGGLQKNKSTGLTTPYFATSTVE	57.0973	1.68257	60.86	1.15258	62.041	0.0205061	61.979	1.35688		57.5377	0.946366	60.1007	1.32377	61.273	0.0141421	62.1483	2.08166		-0.440333	1.93045	0.759333	1.75523	0.768	0.0249098	-0.169333	2.48484		-0.088	0.385812	0.152	0.351017	0.153333	0.0596098	-0.0336667	0.497048		0.718039	0.552976	0.0463375	0.913133		N	N	N
1876	1880	1	12.1	3	VEVIF	4.83567	0.849794	6.326	0.95318	22.8297	0.833679	63.0727	0.408615		4.543	0.756863	7.05633	0.466803	19.1445	0.521138	55.0117	0.448422		0.292667	1.13798	-0.730333	1.06135	3.68517	0.983161	8.061	0.60667		0.009	0.0341272	-0.0213333	0.0315806	0.111	0.0238118	0.242	0.0183485		0.671881	0.467951	0.00874356	2.34142e-05		N	N	N
1876	1904	5	9.7	26	VEVIFHVSTRMPSDSDDSLTKKLRHLGND	5.45933	0.692247	13.0125	0.458912	28.681	0.531037	35.7433	0.539872		5.76	0.429134	13.8407	1.03785	26.0475	0.211425	36.0483	2.08493		-0.300667	0.81447	-0.828167	1.13479	2.6335	0.571578	-0.305	2.15369		-0.0783333	0.211678	-0.214833	0.294932	0.685	0.127785	-0.079	0.559923		0.562916	0.315888	0.00334189	0.827305		N	N	N
1878	1894	3	10.01	14	VIFHVSTRMPSDSDDSL	14.1777	0.849235	20.399	0.240416	31.6317	0.613769	40.7467	1.20706		14.962	0.488146	20.726	0.942545	28.9485	0.207182	40.269	2.16837		-0.784333	0.979534	-0.327	0.972723	2.68317	0.647794	0.477667	2.4817		-0.11	0.137108	-0.0456667	0.136654	0.376167	0.0678368	0.067	0.347177		0.253453	0.618116	0.00306701	0.759336		N	N	N
1878	1904	4	9.31	24	VIFHVSTRMPSDSDDSLTKKLRHLGND	6.11233	0.810374	14.462	0.31537	31.812	0.441942	38.1853	0.592		6.57367	0.321251	15.3563	1.26518	28.4585	0.163342	38.4103	2.10263		-0.461333	0.871727	-0.894333	1.3039	3.3535	0.471161	-0.225	2.18438		-0.111	0.209057	-0.215167	0.31285	0.805	0.0922822	-0.0536667	0.524067		0.434477	0.345557	0.000834464	0.873555		N	N	N
1878	1906	5	9.7	26	VIFHVSTRMPSDSDDSLTKKLRHLGNDEV	5.45933	0.692247	13.0125	0.458912	28.681	0.531037	35.7433	0.539872		5.76	0.429134	13.8407	1.03785	26.0475	0.211425	36.0483	2.08493		-0.300667	0.81447	-0.828167	1.13479	2.6335	0.571578	-0.305	2.15369		-0.0783333	0.211678	-0.214833	0.294932	0.685	0.127785	-0.079	0.559923		0.562916	0.315888	0.00334189	0.827305		N	N	N
1881	1904	5	8.005	21	HVSTRMPSDSDDSLTKKLRHLGND	7.41733	0.829632	15.9735	0.297692	33.99	0.33729	39.135	0.846355		7.96833	0.257084	16.6017	1.38607	30.296	1.13844	38.298	1.40197		-0.551	0.868551	-0.628167	1.41767	3.694	1.18736	0.837	1.63763		-0.115667	0.182315	-0.131833	0.297535	0.776	0.342907	0.175667	0.343735		0.370263	0.518827	0.0576992	0.435995		N	N	N
1905	1912	2	10.28	6	EVHIVWSE	1.12433	0.137001	1.126	0.258801	1.15	0.0452548	1.56133	0.187623		0.821	0.239764	1.31833	0.0840555	1.351	0.0579828	1.57067	0.265651		0.303333	0.276145	-0.192333	0.272109	-0.201	0.0735527	-0.00933333	0.325227		0.0183333	0.0168325	-0.0113333	0.0163809	-0.012	0.00489898	-0.000666667	0.0194594		0.149188	0.484055	0.0315776	0.955865		N	N	N
1905	1916	3	8.15	10	EVHIVWSEHTRD	5.61167	0.57374	9.2325	0.376888	9.85267	0.0933381	9.91767	0.465758		5.23767	0.122435	9.68333	0.909001	10.0685	0.420729	9.96667	0.766886		0.374	0.586658	-0.450833	0.984036	-0.215833	0.430958	-0.049	0.897243		0.0376667	0.0590819	-0.0445	0.0984149	-0.0216667	0.0532197	-0.00533333	0.0900981		0.376177	0.508298	0.608228	0.924273		N	N	N
1917	1926	3	10.31	7	YRRGIIPTEF	33.689	1.60293	51.4575	0.499924	68.1133	0.348604	71.279	2.03186		35.507	1.02044	52.4907	2.41795	66.5595	0.0205061	71.6937	2.1657		-1.818	1.90018	-1.03317	2.46909	1.55383	0.349206	-0.414667	2.96964		-0.127333	0.133036	-0.0723333	0.172845	0.109	0.0191311	-0.029	0.207756		0.185435	0.540266	0.00960686	0.820892		N	N	N
1917	1930	3	12.045	11	YRRGIIPTEFGDVL	17.8553	0.89897	31.1695	0.4278	43.2767	0.241831	44.897	0.927471		18.131	0.370039	32.8127	1.71495	42.6175	0.267993	45.304	2.15914		-0.275667	0.97215	-1.64317	1.7675	0.659167	0.360974	-0.407	2.34991		-0.0303333	0.107142	-0.181167	0.194368	0.0723333	0.0478365	-0.0446667	0.25882		0.66152	0.233821	0.104925	0.786416		N	N	N
1931	1940	2	8.995	7	IVIYPMKNHM	13.0437	0.790727	13.92	0.272943	14.604	0.260922	18.1043	0.0736365		13.636	0.595879	14.3507	0.511414	14.783	0.21496	18.9783	1.07485		-0.592333	0.990112	-0.430667	0.579692	-0.179	0.338066	-0.874	1.07737		-0.0416667	0.069443	-0.0301667	0.0406058	-0.0121667	0.0205142	-0.0613333	0.0752905		0.361316	0.309703	0.450137	0.292637		N	N	N
1931	1944	3	11.25	11	IVIYPMKNHMFSIQ	4.85833	0.30665	5.436	0.164049	5.175	0.11243	6.72233	0.232003		5.08233	0.206776	5.27167	0.208049	5.4365	0.0346482	7.05433	0.72547		-0.224	0.369852	0.164333	0.264946	-0.2615	0.117648	-0.332	0.761664		-0.0246667	0.0402658	0.018	0.0291376	-0.0286667	0.016563	-0.0363333	0.0834666		0.356192	0.408426	0.0793641	0.518036		N	N	N
1941	1960	3	14.16	15	FSIQIMKKPEVPFFGPLFDG	10.37	0.865501	19.755	0.864084	31.929	0.566393	39.1603	0.349666		14.245	0.239931	23.086	1.12254	31.598	0.185262	37.3723	1.07648		-3.875	0.898142	-3.331	1.4166	0.331	0.595922	1.788	1.13185		-0.581	0.135002	-0.499167	0.212231	0.0498333	0.0675931	0.268333	0.169792		0.0116242	0.0382364	0.311086	0.0907053		N	N	N
1941	1961	3	14.145	16	FSIQIMKKPEVPFFGPLFDGA	10.4117	0.751779	19.303	0.504874	30.714	0.56215	37.348	0.278243		14.106	0.265565	22.4243	1.14398	30.348	0.287085	35.6317	0.998239		-3.69433	0.797306	-3.12133	1.25044	0.366	0.631214	1.71633	1.03629		-0.591	0.127362	-0.4995	0.200608	0.0588333	0.079554	0.274	0.165888		0.007628	0.028017	0.324225	0.0878416		N	N	N
1941	1971	4	14.18	25	FSIQIMKKPEVPFFGPLFDGAIVNGKVLPIM	9.114	0.814379	18.0855	0.545179	32.994	0.404465	44.0967	0.423389		12.4633	0.170814	20.9903	1.1264	32.0075	0.262337	43.1007	1.02417		-3.34933	0.8321	-2.90483	1.2514	0.9865	0.482092	0.996	1.10823		-0.837333	0.207607	-0.7265	0.312967	0.247167	0.0974106	0.249	0.276904		0.0158559	0.0324292	0.0412003	0.228113		N	N	N
1945	1960	3	13.98	11	IMKKPEVPFFGPLFDG	13.2143	1.01366	26.0755	0.949644	42.664	0.506288	52.908	0.654147		18.431	0.384852	30.5987	1.58911	42.106	0.124451	49.9983	1.47899		-5.21667	1.08426	-4.52317	1.85125	0.558	0.52136	2.90967	1.61719		-0.573333	0.118976	-0.498	0.20363	0.0618333	0.0429282	0.320333	0.178068		0.00630642	0.0284211	0.107203	0.058825		S	N	N
1945	1961	3	13.975	12	IMKKPEVPFFGPLFDGA	13.413	1.10228	25.523	0.857013	40.8067	0.309006	50.0337	0.681038		18.5553	0.340408	29.7037	1.54364	40.272	0.203647	47.487	1.66094		-5.14233	1.15364	-4.18067	1.76558	0.534667	0.370076	2.54667	1.79514		-0.616667	0.138642	-0.501833	0.212023	0.0645	0.0367628	0.305667	0.215526		0.00985386	0.0304338	0.0886256	0.102129		S	N	N
1945	1971	4	14.08	21	IMKKPEVPFFGPLFDGAIVNGKVLPIM	9.99433	0.995126	20.8985	0.7064	38.4917	0.544472	51.775	0.493268		13.983	0.211757	24.127	1.35293	37.128	0.281428	50.3153	1.30022		-3.98867	1.01741	-3.2285	1.52625	1.36367	0.612905	1.45967	1.39064		-0.837667	0.213971	-0.677667	0.320849	0.286333	0.100645	0.306333	0.292574		0.0167761	0.040672	0.0223833	0.182705		N	N	N
1961	1971	2	10.75	8	AIVNGKVLPIM	8.46833	0.82594	18.641	0.579828	37.5033	0.222032	49.849	0.837375		11.6477	0.24397	20.77	1.15516	37.7045	0.258094	51.932	1.15525		-3.17933	0.861219	-2.129	1.29251	-0.201167	0.340456	-2.083	1.42681		-0.254333	0.0690411	-0.170667	0.103824	-0.0165	0.0244029	-0.166667	0.113786		0.0155741	0.0741658	0.44371	0.0700487		N	N	N
1962	1971	2	10.52	7	IVNGKVLPIM	9.394	1.02133	19.6875	0.538108	39.787	0.122329	53.5837	0.749784		12.5127	0.261047	22.5673	1.3722	39.765	0.0975807	56.281	1.4022		-3.11867	1.05416	-2.87983	1.47394	0.022	0.156482	-2.69733	1.59007		-0.218333	0.0738015	-0.202	0.103494	0.0015	0.00940744	-0.189	0.111869		0.027839	0.052922	0.822689	0.059588		N	N	N
1972	1979	2	5.555	6	VRATAINA	1.22633	0.0398037	1.278	0.0424264	1.47133	0.0834386	1.59667	0.203434		1.342	0.141322	1.438	0.016	1.405	0.123037	1.50167	0.119601		-0.115667	0.146821	-0.16	0.0453431	0.0663333	0.148661	0.095	0.235987		-0.007	0.00846562	-0.0095	0.00234521	0.00416667	0.0119513	0.006	0.0143527		0.272054	0.0673463	0.627201	0.519269		N	N	N
1973	1991	4	10.41	16	RATAINASRALKSLIPAAA	10.093	1.03259	18.328	0.156978	27.862	0.140714	33.689	0.509		11.502	0.20448	20.3577	1.54212	27.456	0.0806102	33.4	0.535325		-1.409	1.05264	-2.02967	1.55009	0.406	0.162168	0.289	0.738684		-0.225333	0.168147	-0.324833	0.248254	0.065	0.0257099	0.0463333	0.117963		0.137003	0.148532	0.0257082	0.533719		N	N	N
1975	1991	3	11.025	14	TAINASRALKSLIPAAA	13.1183	0.792029	23.3685	0.506996	34.9513	0.195869	41.5577	0.647211		15.0843	0.298237	25.8707	1.87811	34.7675	0.0799031	41.2407	0.775748		-1.966	0.846319	-2.50217	1.94533	0.183833	0.21154	0.317	1.01028		-0.275	0.118872	-0.350167	0.272472	0.0255	0.0249098	0.0443333	0.141702		0.0371271	0.138183	0.190999	0.61755		N	N	N
1980	1991	3	8.85	9	SRALKSLIPAAA	19.3553	1.42131	34.8165	0.846407	52.0187	0.187383	59.786	0.996609		22.42	0.392279	38.6093	2.85758	51.808	0.193747	59.7303	1.20866		-3.06467	1.47445	-3.79283	2.9803	0.210667	0.269538	0.0556667	1.56655		-0.275667	0.132858	-0.3415	0.267872	0.0191667	0.0248563	0.005	0.140921		0.0563068	0.138055	0.343394	0.954049		N	N	N
[truncated: 1 more columns]

## Sheet: HDX Stats
Data set	MAF1	MAF1+RalGAP	RalGAP	RalGAP+MAF1
HDX reaction details	%D2O=87%	%D2O=87%	%D2O=87%	%D2O=87%
	pH(read)=7.5	pH(read)=7.5	pH(read)=7.5	pH(read)=7.5
	Temp=23ºC and 0ºC	Temp=23ºC and 0ºC	Temp=23ºC and 0ºC	Temp=23ºC and 0ºC
HDX time course (seconds)	3s at 0ºC and 3s,30s,300s at 23ºC	3s at 0ºC and 3s,30s,300s at 23ºC	3s at 0ºC and 3s,30s,300s at 23ºC	3s at 0ºC and 3s,30s,300s at 23ºC
HDX controls	N/A	N/A	N/A	N/A
Back-exchange	No correction, deuterium levels are relative	No correction, deuterium levels are relative	No correction, deuterium levels are relative	No correction, deuterium levels are relative
Number of peptides	123	123	41	41
Sequence coverage	0.987	0.987	0.914	0.914
Average peptide	Length= 15.9	Length= 15.9	Length= 18.0	Length= 18.0
/redundancy	Redundancy= 6.4	Redundancy= 6.4	Redundancy= 3.2	Redundancy= 3.2
Replicates	3	3	3	3
Repeatability	Average StDev=0.7%	Average StDev=0.7%	Average StDev=0.6%	Average StDev=0.9%
Significant differences in HDX	>5% and >0.35 Da and unpaired t-test ≤0.05	>5% and >0.35 Da and unpaired t-test ≤0.05	>5% and >0.35 Da and unpaired t-test ≤0.05	>5% and >0.35 Da and unpaired t-test ≤0.05
